# Supplementary material for: Applying sequential pattern mining to investigate cerebrovascular health outpatients’ re-visit patterns
Source: PeerJ. 2018 Jul 9;6:e5183. doi: 10.7717/peerj.5183 (PMC6042480; doi:10.7717/peerj.5183)
Supplement: Supplemental Information 3 [file peerj-06-5183-s004.xlsx]

## Sheet: Sheet1
Chart number	sex	exam date	Age at exam	waist	BP (left)	BP (right)	respiration	pulse	body temperature	height	body weight	BMI	History	Skin	Lymph node	Thyroid	neck	chest	breast	heart	lung	pressure pain	liver	spleen	abdomen	spine	extremities	pulse peripheral	Tuning fork test	Other science	Cerebrovascular diagnosis	Cerebrovascular advice	Neck vascular ultrasound	Color crosses skull ultrasound	MRI brain	MRI nose	MRI cerebrovascular	EEG Alpha Hz	EEG Alpha uV	EEG Beta Hz	EEG Beta uV	EEG	Cerebral circulation	Prothrombin Time	APTT	Glucose fasting	HbA1C	GOT	GPT
22***4	female	2005/04/11	46	93	67/128	69/116	16	63	36.2	156.5	73.0	NULL	Valve insufficiency right popliteal cyst	normal	normal	Swollen	normal	normal	no exam	normal	normal	Left lower quadrant slightly	normal	normal	normal	normal	normal	no exam	NULL	NULL	The current inspection is normal. The risk of stroke in the next decade is moderate.	Regular vascular health examination. Please pay special attention, even if the current cerebrovascular health tests are normal can not guarantee that will not stroke still pay attention to daily health care, any discomfort, please seek medical treatment as soon as possible.	neck artery and spinal artery_normal. spinal artery circulation_normal.	cranial arterynormal.	brain exam_normal.	no	brain circulation exam_normal.	NULL	NULL	NULL	NULL	normal	no	11.4	29.3	107	5.00	19	19
07***5	male	2005/04/08	49	98	86/135	88/134	16	75	35.8	174.7	84.8	NULL	Triglyceride high fatty liver High cholesterol hyperuricemia high intraocular pressure	Mouth skin irritation	normal	normal	normal	normal	no exam	normal	normal	no	normal	normal	obesity	normal	normal	no exam	NULL	NULL	hypertension. hyperlipidemia Carotid atherosclerosis phenomenon. The risk of stroke in the next decade is low. hyperuricemia.	Need regular exercise. Avoid foods high in fat or cholesterol. Need to control calorie intake, regular exercise, weight control. Should eat light food, avoid salty foods. Must pay attention to the control of blood pressure. Must Pay attention to the control of blood fat. Please go to neurology clinic (follow-up, treatment).	Right total carotid artery atherosclerosis. spinal artery circulation_mild insufficiency	cranial arterynormal.	brain exam_normal.	Chronic sinusitis.	brain circulation exam_normal.	NULL	NULL	NULL	NULL	normal.	NULL	NULL	NULL	104	4.80	20	37
40***7	female	2010/08/24	51	73	51/86	54/96	17	59	35.7	162.1	53.4	20.3	Triglyceride high Arrhythmia Hemorrhoids breast fibrocystosis	normal	normal	normal	no exam	normal	no exam	normal	normal	no	normal	normal	no exam	normal	normal	normal	no exam	no exam	Carotid slight sclerosis. The risk of stroke in the next decade is low.	Please pay attention to routine health care and regular vascular health examination. Need to control calorie intake, regular exercise, weight control. Avoid foods high in fat or cholesterol.	Left total carotid atherosclerosis. spinal artery circulation_normal.	cranial arterynormal.	brain exam_normal.	no exam	brain circulation exam_normal.	NULL	NULL	NULL	NULL	normal.	no	NULL	NULL	87	5.50	19	17
09***0	female	2005/02/18	59	82.5	85/157	94/143	16	88	35.3	155.6	61.2	NULL	Semi-membranous heart disease, diabetes, hyperlipidemia	normal	normal	normal	normal	normal	normal	Rheumatic heart disease	normal	no	normal	normal	normal	normal	normal	no exam	NULL	NULL	hypertension、hyperglucosemia (Control)、Hyperlipidemia(Control)、Vertebral artery sclerosis phenomenon.Cerebral infarction and Arteriosclerosis.The risk of stroke in the next decade is high.Coagulation dysfunction (anticoagulant drug-related).	Need to control calorie intake, regular exercise, weight control. Should eat light food, avoid salty foods Avoid foods high in fat or cholesterol. Avoid sweet food. Be careful (blood pressure, blood glucose, blood lipid) control. Please take long-term rule medication. Please follow up and treat with Cardiology and Metabolism Clinic. Regular vascular health examination.	Carotid artery normal.left Vertebral arteriosclerosis	Left vertebral arteriosclerosis.	Deep brain infarction and arteriosclerosis phenomenon.	Chronic sinusitis	Left side of the vertebral artery stenosis	NULL	NULL	NULL	NULL	normal	no	14.4	33.2	150	NULL	31	18
98***7	female	2011/03/21	50	70	59/98	59/92	17	57	36	164.0	59.1	22.0	Sciatica	normal	normal	normal	surgical scar	normal	no exam	normal	normal	no	normal	normal	normal	normal	normal	normal	no exam	no exam	The current cerebrovascular examination are normal. hyperlipidemia The risk of stroke in the next decade is low.	Please control the calorie intake, regular exercise, weight control. Please regular exercise. Pay attention to the control of blood fat. Avoid sweet food. Avoid foods high in fat or cholesterol. Please pay special attention, even if the current cerebrovascular health tests are normal can not guarantee that will not stroke still pay attention to daily health care, any discomfort, please seek medic…	neck artery and spinal artery_normal. spinal artery circulation_normal.	cranial arterynormal.	brain exam_no abnormalities .	no exam	brain circulation exam_normal.	NULL	NULL	NULL	NULL	normal.	no	NULL	NULL	100	5.50	21	23
17***6	male	2009/07/16	46	88	60/104	60/104	16	52	36.4	185.9	79.4	23.0	peptic ulcer	normal	normal	normal	no exam	normal	no exam	normal	normal	no	normal	normal	no exam	normal	normal	no exam	NULL	NULL	Hyperlipidemia(7/16 Blood report). Carotid atherosclerosis phenomenon. The risk of stroke in the next decade is low.	Must Pay attention to the control of blood fat. Regular vascular health examination. Please pay special attention, even if the current cerebrovascular health tests are normal can not guarantee that will not stroke still pay attention to daily health care, any discomfort, please seek medical treatment as soon as possible.	Right total carotid artery atherosclerosis. spinal artery circulation_normal.	cranial arterynormal.	brain exam_normal.	no exam	brain circulation exam_normal.	NULL	NULL	NULL	NULL	normal.	no	NULL	NULL	85	5.50	17	17
98***9	male	2009/12/09	50	NULL	/	/	NULL	NULL	NULL	NULL	NULL	NULL	no exam	no exam	no exam	no exam	no exam	no exam	no exam	no exam	no exam	no exam	no exam	no exam	no exam	no exam	no exam	no exam	NULL	NULL	hypertension(control). hyperlipidemia The right top of the old signs of disease. The risk of stroke in the next decade is moderate.	Need to control calorie intake, regular exercise, weight control. Should eat light food, avoid salty foods. Avoid foods high in fat or cholesterol. Must pay attention to the control of blood pressure. Must Pay attention to the control of blood fat. Please take long-term rule medication.	neck artery and spinal artery_normal.	cranial arterynormal.	The right top of the spinal cavity cavity expansion, old signs.	no exam	brain circulation exam_normal.	NULL	NULL	NULL	NULL	normal.	no	NULL	NULL	NULL	NULL	NULL	NULL
97***3	female	2005/07/13	60	NULL	/	/	NULL	NULL	NULL	NULL	NULL	NULL	no exam	no exam	no exam	no exam	no exam	no exam	no exam	no exam	no exam	no exam	no exam	no exam	no exam	no exam	no exam	no exam	NULL	NULL	Hyperlipidemia	Please pay attention to routine health care and regular vascular health examination.	neck artery and spinal artery_normal.	cranial arterynormal.	brain exam_normal	Chronic sinusitis	brain circulation exam_normal.	NULL	NULL	NULL	NULL	normal	no exam	NULL	NULL	NULL	NULL	NULL	NULL
95***9	male	2007/10/11	55	NULL	/	/	NULL	NULL	NULL	NULL	NULL	NULL	no exam	no exam	no exam	no exam	no exam	no exam	no exam	no exam	no exam	no exam	no exam	no exam	no exam	no exam	no exam	no exam	NULL	NULL	hyperlipidemia brain infarction. The risk of stroke in the next decade is moderate.	Please pay attention to routine health care and regular vascular health examination. Need to control calorie intake, regular exercise, weight control. Must Pay attention to the control of blood fat. Please pay special attention, even if the current cerebrovascular health tests are normal can not guarantee that will not stroke still pay attention to daily health care, any discomfort, please seek m…	neck artery and spinal artery_normal. spinal artery circulation_normal.	cranial arterynormal.	Left anterior cerebral artery perfusion area of ​​the old infarction	no	brain circulation exam_normal.	NULL	NULL	NULL	NULL	normal.	no	NULL	NULL	86	5.50	28	61
95***8	female	2007/10/22	42	NULL	/	/	NULL	NULL	NULL	NULL	NULL	NULL	no exam	no exam	no exam	no exam	no exam	no exam	no exam	no exam	no exam	no exam	no exam	no exam	no exam	no exam	no exam	no exam	NULL	NULL	did not sleep well. Wrist tunnel syndrome. The risk of stroke in the next decade is low.	improve sleeping. Regular vascular health examination. Please go to Neurology Clinic (Track, treat wrist tunnel syndrome). Please pay special attention, even if the current cerebrovascular health tests are normal can not guarantee that will not stroke still pay attention to daily health care, any discomfort, please seek medical treatment as soon as possible.	spinal artery circulation_normal.neck artery and spinal artery_normal.	cranial arterynormal.	brain exam_normal.	no exam	brain circulation exam_normal.	NULL	NULL	NULL	NULL	normal.	NULL	NULL	NULL	NULL	NULL	NULL	NULL
95***7	female	2007/10/22	41	NULL	/	/	NULL	NULL	NULL	NULL	NULL	NULL	no exam	no exam	no exam	no exam	no exam	no exam	no exam	no exam	no exam	no exam	no exam	no exam	no exam	no exam	no exam	no exam	NULL	NULL	hyperlipidemia The risk of stroke in the next decade is low.	Regular vascular health examination. Must Pay attention to the control of blood fat. Need to control calorie intake, regular exercise, weight control. Please pay special attention, even if the current cerebrovascular health tests are normal can not guarantee that will not stroke still pay attention to daily health care, any discomfort, please seek medical treatment as soon as possible.	spinal artery circulation_normal.neck artery and spinal artery_normal.	cranial arterynormal.	brain exam_normal.	no exam	brain circulation exam_normal.	NULL	NULL	NULL	NULL	normal.	NULL	NULL	NULL	NULL	NULL	NULL	NULL
95***4	female	2007/10/22	65	NULL	/	/	NULL	NULL	NULL	NULL	NULL	NULL	no exam	no exam	no exam	no exam	no exam	no exam	no exam	no exam	no exam	no exam	no exam	no exam	no exam	no exam	no exam	no exam	NULL	NULL	High blood sugar. hyperlipidemia hypertension. brain old infarction. The risk of stroke in the next decade is high.	Regular vascular health examination. Must pay attention to the control of blood pressure. Must pay attention to the control of blood sugar. Must Pay attention to the control of blood fat. Please take long-term rule medication. Please go to neurology clinic (follow-up, treatment).	spinal artery circulation_normal.neck artery and spinal artery_normal.	cranial arterynormal.	The right middle cerebral artery perfusion area and right cerebellum have old infarcts.	no exam	Left vertebral artery obstruction.	NULL	NULL	NULL	NULL	normal.	NULL	NULL	NULL	NULL	NULL	NULL	NULL
95***3	male	2011/09/21	60	NULL	/	/	NULL	NULL	NULL	NULL	NULL	NULL	no exam	no exam	no exam	no exam	no exam	no exam	no exam	no exam	no exam	no exam	no exam	no exam	no exam	no exam	no exam	no exam	NULL	NULL	hyperlipidemia The risk of stroke in the next decade is moderate.	Please pay attention to routine health care and regular vascular health examination. Please control the calorie intake, regular exercise, weight control. Must Pay attention to the control of blood fat. Avoid sweet food. Avoid foods high in fat or cholesterol. Please pay special attention, even if the current cerebrovascular health tests are normal can not guarantee that will not stroke still pay …	neck artery and spinal artery_normal. spinal artery circulation_normal.	cranial arterynormal.	brain exam_no abnormalities .	no exam	brain circulation exam_normal.	NULL	NULL	NULL	NULL	normal.	no	NULL	NULL	NULL	NULL	NULL	NULL
93***9	female	2006/11/27	63	81	64/123	60/116	16	74	36.3	150.4	59.3	NULL	no exam	no exam	no exam	no exam	no exam	no exam	no exam	no exam	no exam	no exam	no exam	no exam	no exam	no exam	no exam	no exam	NULL	NULL	High blood sugar. Arteriosclerosis. The risk of stroke in the next decade is moderate.	Please pay attention to routine health care and regular vascular health examination. Need to control calorie intake, regular exercise, weight control. Must pay attention to the control of blood sugar. Please pay special attention, even if the current cerebrovascular health tests are normal can not guarantee that will not stroke still pay attention to daily health care, any discomfort, please seek…	neck artery and spinal artery_normal.spinal artery circulation_normal.The left vertebral artery congenital narrow.	cranial arterynormal.	Cerebral arteriosclerosis phenomenon.	no	brain circulation exam_normal.	NULL	NULL	NULL	NULL	normal.	no exam	11.3	29.8	133	7.00	59	113
93***8	male	2011/02/25	48	NULL	/	/	NULL	NULL	NULL	NULL	NULL	NULL	no exam	no exam	no exam	no exam	no exam	no exam	no exam	no exam	no exam	no exam	no exam	no exam	no exam	no exam	no exam	no exam	NULL	NULL	hyperlipidemia The risk of stroke in the next decade is low.	Please pay attention to routine health care and regular vascular health examination. Need to control calorie intake, regular exercise, weight control. Must Pay attention to the control of blood fat. Avoid foods high in fat or cholesterol. Avoid sweet food.	neck artery and spinal artery_normal. spinal artery circulation_normal.	cranial arterynormal.	brain exam_no abnormalities .	no exam	brain circulation exam_normal.	NULL	NULL	NULL	NULL	normal.	no	NULL	NULL	NULL	NULL	NULL	NULL
93***7	female	2008/05/24	56	80	74/140	71/136	14	70	35.5	153.5	62.7	26.6	no exam	Suspected tinea pedis	normal	normal	no exam	normal	no exam	normal	normal	no	normal	normal	no exam	normal	normal	normal	NULL	NULL	hyperlipidemia	Please pay attention to routine health care and regular vascular health examination. Avoid foods high in fat or cholesterol. Must Pay attention to the control of blood fat.	neck artery and spinal artery_normal.	cranial arterynormal.	brain exam_no abnormalities	NULL	brain circulation exam_normal.	NULL	NULL	NULL	NULL	normal.	no	NULL	NULL	93	5.80	22	23
93***2	male	2011/02/25	48	NULL	/	/	NULL	NULL	NULL	NULL	NULL	NULL	no exam	no exam	no exam	no exam	no exam	no exam	no exam	no exam	no exam	no exam	no exam	no exam	no exam	no exam	no exam	no exam	NULL	NULL	hyperlipidemia The risk of stroke in the next decade is moderate.	Please Quit smoking . Please pay attention to routine health care and regular vascular health examination. Need to control calorie intake, regular exercise, weight control. Must Pay attention to the control of blood fat. Avoid sweet food. Avoid foods high in fat or cholesterol.	neck artery and spinal artery_normal. spinal artery circulation_normal.	cranial arterynormal.	brain exam_no abnormalities .	no exam	brain circulation exam_normal.	NULL	NULL	NULL	NULL	normal.	no	NULL	NULL	NULL	NULL	NULL	NULL
92***5	male	2008/03/01	44	NULL	/	/	NULL	NULL	NULL	NULL	NULL	NULL	no exam	no exam	no exam	no exam	no exam	no exam	no exam	no exam	no exam	no exam	no exam	no exam	no exam	no exam	no exam	no exam	NULL	NULL	hyperlipidemia The risk of stroke in the next decade is low. Quit smoking	Please pay attention to routine health care and regular vascular health examination. Need to control calorie intake, regular exercise, weight control. Please pay special attention, even if the current cerebrovascular health tests are normal can not guarantee that will not stroke still pay attention to daily health care, any discomfort, please seek medical treatment as soon as possible.	neck artery and spinal artery_normal. spinal artery circulation_normal.	cranial arterynormal.	brain exam_no abnormalities	no	brain circulation exam_normal.	NULL	NULL	NULL	NULL	normal.	no	NULL	NULL	NULL	NULL	NULL	NULL
92***2	female	2007/10/22	43	NULL	/	/	NULL	NULL	NULL	NULL	NULL	NULL	no exam	no exam	no exam	no exam	no exam	no exam	no exam	no exam	no exam	no exam	no exam	no exam	no exam	no exam	no exam	no exam	NULL	NULL	Liver dysfunction slightly abnormal. The risk of stroke in the next decade is low.	Track liver function. Regular vascular health examination. Please pay special attention, even if the current cerebrovascular health tests are normal can not guarantee that will not stroke still pay attention to daily health care, any discomfort, please seek medical treatment as soon as possible.	spinal artery circulation_normal.neck artery and spinal artery_normal.Right vertebral artery congenital small.	cranial arterynormal.	brain exam_normal.	no exam	brain circulation exam_normal.	NULL	NULL	NULL	NULL	normal.	NULL	NULL	NULL	NULL	NULL	NULL	NULL
92***0	male	2011/03/07	45	NULL	/	/	NULL	NULL	NULL	NULL	NULL	NULL	no exam	no exam	no exam	no exam	no exam	no exam	no exam	no exam	no exam	no exam	no exam	no exam	no exam	no exam	no exam	no exam	NULL	NULL	hyperlipidemia Medication in treatment. The risk of stroke in the next decade is low.	Please Quit smoking . Please pay attention to routine health care and regular vascular health examination. Please control the calorie intake, regular exercise, weight control. Must Pay attention to the control of blood fat. Avoid sweet food. Avoid foods high in fat or cholesterol. Please take long-term rule medication.	neck artery and spinal artery_normal. spinal artery circulation_normal.	cranial arterynormal.	brain exam_no abnormalities .	no exam	brain circulation exam_normal.	NULL	NULL	NULL	NULL	normal.	no	NULL	NULL	NULL	NULL	NULL	NULL
92***0	female	2005/08/10	59	NULL	/	/	NULL	NULL	NULL	NULL	NULL	NULL	no exam	no exam	no exam	no exam	no exam	no exam	no exam	no exam	no exam	no exam	no exam	no exam	no exam	no exam	no exam	no exam	NULL	NULL	Hyperlipidemia	Please pay attention to routine health care and regular vascular health examination. Avoid foods high in fat or cholesterol. Must Pay attention to the control of blood fat.	neck artery and spinal artery_normal.	cranial arterynormal.	brain exam_no abnormalities	NULL	brain circulation exam_normal.	NULL	NULL	NULL	NULL	normal	no	NULL	NULL	NULL	NULL	NULL	NULL
91***4	male	2006/09/22	76	NULL	/	/	NULL	NULL	NULL	NULL	NULL	NULL	no exam	no exam	no exam	no exam	no exam	no exam	no exam	no exam	no exam	no exam	no exam	no exam	no exam	no exam	no exam	no exam	NULL	NULL	hyperlipidemia The risk of stroke in the next decade is high. Carotid atherosclerosis phenomenon.	Must Pay attention to the control of blood fat. Regular vascular health examination. Please pay special attention, even if the current cerebrovascular health tests are normal can not guarantee that will not stroke still pay attention to daily health care, any discomfort, please seek medical treatment as soon as possible.	spinal artery circulation_normal. Left total carotid atherosclerosis.	cranial arterynormal.	brain exam_normal.	no	brain circulation exam_normal.	NULL	NULL	NULL	NULL	normal.	no	10.7	23.2	73	5.80	53	80
87***5	male	2008/10/15	71	NULL	/	/	NULL	NULL	NULL	NULL	NULL	NULL	no exam	no exam	no exam	no exam	no exam	no exam	no exam	no exam	no exam	no exam	no exam	no exam	no exam	no exam	no exam	no exam	NULL	NULL	High blood sugar. The risk of stroke in the next decade is moderate.	Must pay attention to the control of blood sugar. Please take long-term rule medication. Please pay attention to routine health care and regular vascular health examination. Need to control calorie intake, regular exercise, weight control. Please pay special attention, even if the current cerebrovascular health tests are normal can not guarantee that will not stroke still pay attention to daily h…	spinal artery circulation_normal. Bilateral total carotid artery mild sclerosis.	cranial arterynormal.	brain exam_no abnormalities	no exam	brain circulation exam_normal.	NULL	NULL	NULL	NULL	normal.	no	NULL	NULL	NULL	NULL	NULL	NULL
86***6	male	2007/10/22	54	83	76/107	76/106	18	79	36	179.2	70.9	22.1	no exam	normal	normal	normal	no exam	normal	no exam	normal	normal	no	normal	normal	normal	normal	normal	normal	NULL	NULL	Abnormal liver function. hyperuricemia.	Please pay attention to routine health care and regular vascular health examination. Need regular exercise.	neck artery and spinal artery_normal. Right vertebral artery congenital small.	cranial arterynormal.	brain exam_no abnormalities	Chronic sinusitis.	brain circulation exam_normal.	NULL	NULL	NULL	NULL	normal.	no	NULL	NULL	NULL	NULL	NULL	NULL
85***5	male	2008/12/23	60	NULL	/	/	NULL	NULL	NULL	NULL	NULL	NULL	no exam	no exam	no exam	no exam	no exam	no exam	no exam	no exam	no exam	no exam	no exam	no exam	no exam	no exam	no exam	no exam	NULL	NULL	hyperglucosemia (with medication). mild hypertension. Abnormal liver function. Hyperuricemia. Thyroid dysfunction. Carotid atherosclerosis phenomenon. The risk of stroke in the next decade is moderate.	Must pay attention to the control of blood pressure. Must pay attention to the control of blood sugar. Regular vascular health examination. Please pay special attention, even if the current cerebrovascular health tests are normal can not guarantee that will not stroke still pay attention to daily health care, any discomfort, please seek medical treatment as soon as possible.	Left total carotid atherosclerosis. spinal artery circulation_normal.	cranial arterynormal.	brain exam_normal.	no exam	brain circulation exam_normal.	NULL	NULL	NULL	NULL	normal.	no	NULL	NULL	NULL	NULL	NULL	NULL
85***1	male	2007/07/23	75	NULL	/	/	NULL	NULL	NULL	NULL	NULL	NULL	no exam	no exam	no exam	no exam	no exam	no exam	no exam	no exam	no exam	no exam	no exam	no exam	no exam	no exam	no exam	no exam	NULL	NULL	Hyperuricemia. Abnormal liver function. Carotid atherosclerosis phenomenon. The risk of stroke in the next decade is high.	Please stop drinking. ConsultationLiver sub-specialist. Must pay attention to the control of blood pressure. Regular vascular health examination. Please pay special attention, even if the current cerebrovascular health tests are normal can not guarantee that will not stroke still pay attention to daily health care, any discomfort, please seek medical treatment as soon as possible.	spinal artery circulation_normal.The left vertebral artery congenital narrow.Bilateral total carotid artery mild sclerosis.	cranial arterynormal.	brain exam_normal.	no exam	brain circulation exam_normal.	NULL	NULL	NULL	NULL	normal.	NULL	NULL	NULL	NULL	NULL	NULL	NULL
83***6	male	2009/04/24	52	NULL	/	/	NULL	NULL	NULL	NULL	NULL	NULL	no exam	no exam	no exam	no exam	no exam	no exam	no exam	no exam	no exam	no exam	no exam	no exam	no exam	no exam	no exam	no exam	NULL	NULL	hyperlipidemia spinal artery circulation_mild insufficiency.	Please pay attention to routine health care and regular vascular health examination. Avoid foods high in fat or cholesterol. Must Pay attention to the control of blood fat.	Carotid artery normal. spinal artery circulation_mild insufficiency.	cranial arterynormal.	brain exam_normal.	Chronic sinusitis.	brain circulation exam_normal.	NULL	NULL	NULL	NULL	normal.	no	NULL	NULL	NULL	NULL	NULL	NULL
82***1	female	2011/05/06	56	NULL	/	/	NULL	NULL	NULL	NULL	NULL	NULL	no exam	no exam	no exam	no exam	no exam	no exam	no exam	no exam	no exam	no exam	no exam	no exam	no exam	no exam	no exam	no exam	no exam	no exam	hyperlipidemia Carotid atherosclerosis phenomenon. The risk of stroke in the next decade is low.	Please pay attention to routine health care and regular vascular health examination. Please regular exercise Must Pay attention to the control of blood fat. Avoid sweet food. Avoid foods high in fat or cholesterol.	Bilateral total carotid artery mild sclerosis. spinal artery circulation_normal.	cranial arterynormal.	brain exam_normal.	no exam	brain circulation exam_normal.	NULL	NULL	NULL	NULL	normal.	no	NULL	NULL	NULL	NULL	NULL	NULL
81***8	male	2007/07/10	46	NULL	/	/	NULL	NULL	NULL	NULL	NULL	NULL	no exam	no exam	no exam	no exam	no exam	no exam	no exam	no exam	no exam	no exam	no exam	no exam	no exam	no exam	no exam	no exam	NULL	NULL	hyperlipidemia hypertension(Medication). The risk of stroke in the next decade is low.	Regular vascular health examination. Must pay attention to the control of blood pressure. Must Pay attention to the control of blood fat. Please pay special attention, even if the current cerebrovascular health tests are normal can not guarantee that will not stroke still pay attention to daily health care, any discomfort, please seek medical treatment as soon as possible.	spinal artery circulation_normal.neck artery and spinal artery_normal.	cranial arterynormal.	brain exam_normal.	no exam	brain circulation exam_normal.	NULL	NULL	NULL	NULL	normal.	NULL	NULL	NULL	NULL	NULL	NULL	NULL
81***6	male	2009/03/27	54	98	84/148	77/143	16	66	36.6	172.7	86.4	29.0	no exam	normal	normal	normal	no exam	normal	no exam	normal	normal	no	normal	normal	normal	normal	normal	normal	NULL	NULL	hypertension. hyperlipidemia High-sensitivity C-reactive protein abnormal saddle is empty Carotid atherosclerosis phenomenon. The risk of stroke in the next decade is moderate.	Need to control calorie intake, regular exercise, weight control. Should eat light food, avoid salty foods. Avoid foods high in fat or cholesterol. Must pay attention to the control of blood pressure. Must Pay attention to the control of blood fat.	Right total carotid artery atherosclerosis.	cranial arterynormal.	brain exam_normal.	Saddle is empty	brain circulation exam_normal.	NULL	NULL	NULL	NULL	normal.	no	NULL	NULL	98	5.60	32	43
81***1	male	2006/01/02	39	NULL	/	/	NULL	NULL	NULL	NULL	NULL	NULL	no exam	no exam	no exam	no exam	no exam	no exam	no exam	no exam	no exam	no exam	no exam	no exam	no exam	no exam	no exam	no exam	NULL	NULL	hyperlipidemia The risk of stroke in the next decade is low.	Please pay attention to routine health care and regular vascular health examination. Need to control calorie intake, regular exercise, weight control. Avoid foods high in fat or cholesterol. Must Pay attention to the control of blood fat.	neck artery and spinal artery_normal.spinal artery circulation_normal.	cranial arterynormal.	brain exam_normal.	no	brain circulation exam_normal.	NULL	NULL	NULL	NULL	normal.	no exam	NULL	NULL	88	6.00	24	53
80***6	male	2007/07/19	41	NULL	/	/	NULL	NULL	NULL	NULL	NULL	NULL	no exam	no exam	no exam	no exam	no exam	no exam	no exam	no exam	no exam	no exam	no exam	no exam	no exam	no exam	no exam	no exam	NULL	NULL	Right vertebral aneurysm. Chronic sinusitis. ECG: LV hypertrophy.	Need to control calorie intake, regular exercise, weight control. Please Quit smoking .	Left total carotid atherosclerosis.	cranial arterynormal.	brain exam_normal.	NULL	brain circulation exam_normal.	NULL	NULL	NULL	NULL	normal.	no	NULL	NULL	NULL	NULL	NULL	NULL
78***9	male	2005/12/20	63	NULL	/	/	NULL	NULL	NULL	NULL	NULL	NULL	no exam	no exam	no exam	no exam	no exam	no exam	no exam	no exam	no exam	no exam	no exam	no exam	no exam	no exam	no exam	no exam	NULL	NULL	hypertension. hyperlipidemia Carotid atherosclerosis phenomenon. The risk of stroke in the next decade is high.	Please pay attention to routine health care and regular vascular health examination. Need to control calorie intake, regular exercise, weight control. Must Pay attention to the control of blood fat. Must pay attention to the control of blood pressure. Should eat light food, avoid salty foods.	Bilateral total carotid artery mild sclerosis.spinal artery circulation_mild insufficiency.	cranial arterynormal.	Cerebral arteriosclerosis phenomenon.Small artery atherosclerosis phenomenon.	no	Bilateral vertebral artery stenosis.	NULL	NULL	NULL	NULL	normal.	no exam	10.6	28.9	92	5.90	20	32
78***5	male	2011/10/05	57	NULL	/	/	NULL	NULL	NULL	NULL	NULL	NULL	no exam	no exam	no exam	no exam	no exam	no exam	no exam	no exam	no exam	no exam	no exam	no exam	no exam	no exam	no exam	no exam	no exam	no exam	hyperlipidemia Cerebral arteriosclerosis phenomenon. The risk of stroke in the next decade is low.	Please pay attention to routine health care and regular vascular health examination. Please control the calorie intake, regular exercise, weight control. Must Pay attention to the control of blood fat. Avoid foods high in fat or cholesterol. Please pay special attention, even if the current cerebrovascular health tests are normal can not guarantee that will not stroke still pay attention to daily…	neck artery and spinal artery_normal. spinal artery circulation_normal.	cranial arterynormal.	Cerebral arteriosclerosis phenomenon.	no exam	brain circulation exam_normal.	NULL	NULL	NULL	NULL	normal.	no	NULL	NULL	NULL	NULL	NULL	NULL
77***3	male	2009/09/05	68	NULL	/	/	NULL	NULL	NULL	NULL	NULL	NULL	no exam	no exam	no exam	no exam	no exam	no exam	no exam	no exam	no exam	no exam	no exam	no exam	no exam	no exam	no exam	no exam	NULL	NULL	Carotid atherosclerosis phenomenon. The risk of stroke in the next decade is moderate.	Please pay attention to routine health care and regular vascular health examination.	Bilateral total carotid artery moderate sclerosis.	cranial arterynormal.	brain exam_no abnormalities	no exam	Right anterior cerebral artery stenosis	NULL	NULL	NULL	NULL	normal.	no	NULL	NULL	NULL	NULL	NULL	NULL
75***8	male	2005/12/31	40	NULL	/	/	NULL	NULL	NULL	NULL	NULL	NULL	no exam	no exam	no exam	no exam	no exam	no exam	no exam	no exam	no exam	no exam	no exam	no exam	no exam	no exam	no exam	no exam	NULL	NULL	High blood sugar. hyperlipidemia The risk of stroke in the next decade is moderate.	Need to control calorie intake, regular exercise, weight control. Avoid foods high in fat or cholesterol. Avoid sweet food. Must pay attention to the control of blood sugar. Must Pay attention to the control of blood fat. Please take long-term rule medication. Please follow up at neurology clinic. Please Quit smoking .	Carotid artery normal. spinal artery circulation_mild insufficiency. Right vertebral artery congenital small.	cranial arterynormal.	brain exam_normal.	no	brain circulation exam_normal.	NULL	NULL	NULL	NULL	normal.	no exam	NULL	NULL	NULL	NULL	NULL	NULL
75***4	female	2005/12/31	39	NULL	/	/	NULL	NULL	NULL	NULL	NULL	NULL	no exam	no exam	no exam	no exam	no exam	no exam	no exam	no exam	no exam	no exam	no exam	no exam	no exam	no exam	no exam	no exam	NULL	NULL	hyperlipidemia The risk of stroke in the next decade is low.	Need to control calorie intake, regular exercise, weight control. Avoid foods high in fat or cholesterol. Must Pay attention to the control of blood fat.	Carotid artery normal. spinal artery circulation_normal.Right vertebral artery congenital small.	cranial arterynormal.	brain exam_normal.	no	brain circulation exam_normal.	NULL	NULL	NULL	NULL	normal.	no exam	NULL	NULL	NULL	NULL	NULL	NULL
74***4	female	2010/11/10	63	NULL	/	/	NULL	NULL	NULL	NULL	NULL	NULL	no exam	no exam	no exam	no exam	no exam	no exam	no exam	no exam	no exam	no exam	no exam	no exam	no exam	no exam	no exam	no exam	NULL	NULL	hyperlipidemia(take medicine Control). diabetesMedication in treatment. Cerebral arteriosclerosis phenomenon. The risk of stroke in the next decade is moderate.	Please pay attention to routine health care and regular vascular health examination. Need to control calorie intake, regular exercise, weight control. Must pay attention to the control of blood sugar. Must Pay attention to the control of blood fat. Avoid sweet food. Avoid foods high in fat or cholesterol. Please take long-term rule medication. Please pay special attention, even if the current cer…	neck artery and spinal artery_normal. spinal artery circulation_normal.	cranial arterynormal.	Cerebral arteriosclerosis phenomenon.	no exam	brain circulation exam_normal.	NULL	NULL	NULL	NULL	normal.	no	NULL	NULL	NULL	NULL	NULL	NULL
72***7	female	2009/01/20	57	NULL	/	/	NULL	NULL	NULL	NULL	NULL	NULL	no exam	no exam	no exam	no exam	no exam	no exam	no exam	no exam	no exam	no exam	no exam	no exam	no exam	no exam	no exam	no exam	NULL	NULL	hypertension. hyperlipidemia mild hyperuricemia. Left cerebellar pontine neurinoma.The risk of stroke in the next decade is moderate.	Should eat light food, avoid salty foods. Avoid foods high in fat or cholesterol. Must pay attention to the control of blood pressure. Must Pay attention to the control of blood fat. Please follow up at neurology clinic.	neck artery and spinal artery_normal. spinal artery circulation_mild insufficiency.	cranial arterynormal.	Left cerebellar pontine neurinoma.	no exam	no exam	NULL	NULL	NULL	NULL	normal.	no	NULL	NULL	NULL	NULL	NULL	NULL
71***9	male	2005/11/10	48	NULL	/	/	NULL	NULL	NULL	NULL	NULL	NULL	no exam	no exam	no exam	no exam	no exam	no exam	no exam	no exam	no exam	no exam	no exam	no exam	no exam	no exam	no exam	no exam	NULL	NULL	hyperlipidemia Carotid atherosclerosis phenomenon. The risk of stroke in the next decade is high. Cerebellum stroke. Left lateral vertebral artery occlusion.	Avoid foods high in fat or cholesterol. Must Pay attention to the control of blood fat. Please go to neurology clinic (follow-up, treatment). Quit smoking.	Left total carotid atherosclerosis.	Left lateral vertebral artery occlusion.	Left cerebellar stroke.	no	Left lateral vertebral artery occlusion.	NULL	NULL	NULL	NULL	normal	no	11.4	30.8	85	5.60	15	19
71***3	female	2010/10/19	60	NULL	/	/	NULL	NULL	NULL	NULL	NULL	NULL	no exam	no exam	no exam	no exam	no exam	no exam	no exam	no exam	no exam	no exam	no exam	no exam	no exam	no exam	no exam	no exam	NULL	NULL	hyperlipidemia. Cerebral arteriosclerosis phenomenon. The risk of stroke in the next decade is moderate.	Please pay attention to routine health care and regular vascular health examination. Need to control calorie intake, regular exercise, weight control. Must Pay attention to the control of blood fat. Avoid foods high in fat or cholesterol. Please pay special attention, even if the current cerebrovascular health tests are normal can not guarantee that will not stroke still pay attention to daily he…	neck artery and spinal artery_normal. spinal artery circulation_normal.	cranial arterynormal.	Cerebral arteriosclerosis phenomenon.	no exam	brain circulation exam_normal.	NULL	NULL	NULL	NULL	normal.	no	NULL	NULL	NULL	NULL	NULL	NULL
71***2	male	2009/12/23	65	NULL	/	/	NULL	NULL	NULL	NULL	NULL	NULL	no exam	no exam	no exam	no exam	no exam	no exam	no exam	no exam	no exam	no exam	no exam	no exam	no exam	no exam	no exam	no exam	NULL	NULL	hypertension. High blood sugar. Carotid atherosclerosis phenomenon. brain Arteriosclerosis. The risk of stroke in the next decade is moderate.	Please stop drinking. Need to control calorie intake, regular exercise, weight control. Should eat light food, avoid salty foods. Avoid sweet food. Must pay attention to the control of blood pressure. Must pay attention to the control of blood sugar. Please take long-term rule medication. Please pay attention to routine health care and regular vascular health examination.	Bilateral total carotid artery moderate sclerosis. spinal artery circulation_normal.	cranial arterynormal.	Cerebral arteriosclerosis phenomenon.	no exam	brain circulation exam_normal.	NULL	NULL	NULL	NULL	normal.	no	NULL	NULL	NULL	NULL	NULL	NULL
69***3	male	2007/11/20	58	NULL	/	/	NULL	NULL	NULL	NULL	NULL	NULL	no exam	no exam	no exam	no exam	no exam	no exam	no exam	no exam	no exam	no exam	no exam	no exam	no exam	no exam	no exam	no exam	NULL	NULL	hyperlipidemia Uric acid abnormalities. Carotid atherosclerosis phenomenon. The risk of stroke in the next decade is low.	Must Pay attention to the control of blood fat. Please follow up at neurology clinic. Avoid foods high in fat or cholesterol. Need to control calorie intake, regular exercise, weight control.	spinal artery circulation_normal.Bilateral total carotid artery mild sclerosis.Right vertebral artery congenital small.	cranial arterynormal.	brain exam_normal.	no exam	brain circulation exam_normal.	NULL	NULL	NULL	NULL	normal.	NULL	NULL	NULL	NULL	NULL	NULL	NULL
69***1	male	2010/10/23	71	NULL	/	/	NULL	NULL	NULL	NULL	NULL	NULL	no exam	no exam	no exam	no exam	no exam	no exam	no exam	no exam	no exam	no exam	no exam	no exam	no exam	no exam	no exam	no exam	NULL	NULL	hypertensionMedication in treatment. mild hyperuricemia. Carotid mild sclerosis phenomenon. Deep brain infarction，Cerebral arteriosclerosis phenomenon.Small artery atherosclerosis phenomenon. The risk of stroke in the next decade is high.	Please Quit smoking . Please pay attention to routine health care and regular vascular health examination. Need to control calorie intake, regular exercise, weight control. Must pay attention to the control of blood pressure. Should eat light food, avoid salty foods. Please take long-term rule medication.	Left total carotid atherosclerosis. spinal artery circulation_normal.	cranial arterynormal.	Cerebral arteriosclerosis phenomenon.Small artery atherosclerosis phenomenon.	no exam	brain circulation exam_normal.	NULL	NULL	NULL	NULL	normal.	no	NULL	NULL	NULL	NULL	NULL	NULL
67***4	male	2011/07/16	49	NULL	/	/	NULL	NULL	NULL	NULL	NULL	NULL	no exam	no exam	no exam	no exam	no exam	no exam	no exam	no exam	no exam	no exam	no exam	no exam	no exam	no exam	no exam	no exam	NULL	NULL	High blood sugar. hyperlipidemia The risk of stroke in the next decade is moderate.	Please Quit smoking . Please pay attention to routine health care and regular vascular health examination. Please control the calorie intake, regular exercise, weight control. Must pay attention to the control of blood sugar. Must Pay attention to the control of blood fat. Avoid sweet food. Avoid foods high in fat or cholesterol.	neck artery and spinal artery_normal. spinal artery circulation_normal.	cranial arterynormal.	brain exam_no abnormalities .	no exam	brain circulation exam_normal.	NULL	NULL	NULL	NULL	normal.	no	NULL	NULL	NULL	NULL	NULL	NULL
66***7	female	2008/06/27	74	80	61/155	64/140	16	82	36.4	154.0	56.7	23.9	no exam	normal	normal	normal	no exam	normal	no exam	normal	normal	no	normal	normal	no exam	normal	normal	normal	NULL	NULL	hypertension. High blood sugar. Cerebral infarction and Arteriosclerosis. The risk of stroke in the next decade is high.	Need to control calorie intake, regular exercise, weight control. Should eat light food, avoid salty foods. Avoid sweet food. Must pay attention to the control of blood pressure. Must pay attention to the control of blood sugar. Please take long-term rule medication. Please follow up at neurology clinic.	no exam	no exam	no exam	no exam	no exam	NULL	NULL	NULL	NULL	no exam	NULL	NULL	NULL	163	9.00	23	29
65***1	female	2007/04/24	36	NULL	/	/	NULL	NULL	NULL	NULL	NULL	NULL	no exam	no exam	no exam	no exam	no exam	no exam	no exam	no exam	no exam	no exam	no exam	no exam	no exam	no exam	no exam	no exam	NULL	NULL	hyperlipidemia	Please pay attention to routine health care and regular vascular health examination.	neck artery and spinal artery_normal.	cranial arterynormal.	brain exam_normal.	NULL	brain circulation exam_normal.	NULL	NULL	NULL	NULL	normal.	no	NULL	NULL	NULL	NULL	NULL	NULL
60***8	male	2005/07/13	52	NULL	/	/	NULL	NULL	NULL	NULL	NULL	NULL	no exam	no exam	no exam	no exam	no exam	no exam	no exam	no exam	no exam	no exam	no exam	no exam	no exam	no exam	no exam	no exam	NULL	NULL	Carotid atherosclerosis phenomenon. The risk of stroke in the next decade is low. Hyperuricemia Weight loss (unexplained)	Regular vascular health examination. Please pay special attention, even if the current cerebrovascular health tests are normal can not guarantee that will not stroke still pay attention to daily health care, any discomfort, please seek medical treatment as soon as possible.	Right total carotid artery atherosclerosis. spinal artery circulation_normal.	cranial arterynormal.	brain exam_normal	no	brain circulation exam_normal.	NULL	NULL	NULL	NULL	normal	no	NULL	NULL	NULL	NULL	NULL	NULL
60***6	male	2008/10/28	61	NULL	/	/	NULL	NULL	NULL	NULL	NULL	NULL	no exam	no exam	no exam	no exam	no exam	no exam	no exam	no exam	no exam	no exam	no exam	no exam	no exam	no exam	no exam	no exam	NULL	NULL	hyperlipidemia hypertension. The risk of stroke in the next decade is moderate.	Please Quit smoking . Must pay attention to the control of blood pressure. Regular vascular health examination. Must Pay attention to the control of blood fat. Please pay special attention, even if the current cerebrovascular health tests are normal can not guarantee that will not stroke still pay attention to daily health care, any discomfort, please seek medical treatment as soon as possible.	spinal artery circulation_normal. neck artery and spinal artery_normal.	cranial arterynormal.	brain exam_normal.	no exam	brain circulation exam_normal.	NULL	NULL	NULL	NULL	normal.	no	NULL	NULL	NULL	NULL	NULL	NULL
60***3	male	2005/09/02	37	NULL	/	/	NULL	NULL	NULL	NULL	NULL	NULL	no exam	no exam	no exam	no exam	no exam	no exam	no exam	no exam	no exam	no exam	no exam	no exam	no exam	no exam	no exam	no exam	NULL	NULL	Hyperlipidemia Abnormal fibrinogen Carotid atherosclerosis phenomenon. The risk of stroke in the next decade is low.	Must pay attention to the control of blood pressure. Must Pay attention to the control of blood fat. Please take long-term rule medication. Should eat light food, avoid salty foods. Free of greasy or high cholesterol foods. Need to control calorie intake, regular exercise, weight control.	Right total carotid artery atherosclerosis. spinal artery circulation_normal.	cranial arterynormal.	brain exam_normal	no exam	brain circulation exam_normal.	NULL	NULL	NULL	NULL	normal	NULL	NULL	NULL	NULL	NULL	NULL	NULL
59***8	female	2007/03/08	56	NULL	/	/	NULL	NULL	NULL	NULL	NULL	NULL	no exam	no exam	no exam	no exam	no exam	no exam	no exam	no exam	no exam	no exam	no exam	no exam	no exam	no exam	no exam	no exam	NULL	NULL	The current inspection is normal. The risk of stroke in the next decade is low.	Please pay attention to routine health care and regular vascular health examination. Need to control calorie intake, regular exercise, weight control. Please pay special attention, even if the current cerebrovascular health tests are normal can not guarantee that will not stroke still pay attention to daily health care, any discomfort, please seek medical treatment as soon as possible.	neck artery and spinal artery_normal. spinal artery circulation_normal.	cranial arterynormal.	brain exam_no abnormalities	NULL	brain circulation exam_normal.	NULL	NULL	NULL	NULL	normal.	no	NULL	NULL	NULL	NULL	NULL	NULL
59***4	female	2007/03/08	56	NULL	/	/	NULL	NULL	NULL	NULL	NULL	NULL	no exam	no exam	no exam	no exam	no exam	no exam	no exam	no exam	no exam	no exam	no exam	no exam	no exam	no exam	no exam	no exam	NULL	NULL	The current inspection is normal. The risk of stroke in the next decade is low.	Please pay attention to routine health care and regular vascular health examination. Need to control calorie intake, regular exercise, weight control. Please pay special attention, even if the current cerebrovascular health tests are normal can not guarantee that will not stroke still pay attention to daily health care, any discomfort, please seek medical treatment as soon as possible.	neck artery and spinal artery_normal. spinal artery circulation_normal.	cranial arterynormal.	brain exam_no abnormalities	NULL	brain circulation exam_normal.	NULL	NULL	NULL	NULL	normal.	no	NULL	NULL	NULL	NULL	NULL	NULL
59***3	male	2008/01/05	40	NULL	/	/	NULL	NULL	NULL	NULL	NULL	NULL	no exam	no exam	no exam	no exam	no exam	no exam	no exam	no exam	no exam	no exam	no exam	no exam	no exam	no exam	no exam	no exam	NULL	NULL	High blood sugar. hyperlipidemia Carotid mild sclerosis phenomenon. Homocysteine is too high. The risk of stroke in the next decade is moderate.	Need to control calorie intake, regular exercise, weight control. Avoid foods high in fat or cholesterol. Avoid sweet food. Must pay attention to the control of blood pressure. Must pay attention to the control of blood sugar. Must Pay attention to the control of blood fat. Please take long-term rule medication. More intake of leafy food.	Right total carotid artery atherosclerosis. spinal artery circulation_normal.	cranial arterynormal.	brain exam_normal.	no	brain circulation exam_normal.	NULL	NULL	NULL	NULL	normal.	no	NULL	NULL	NULL	NULL	NULL	NULL
59***0	female	2010/10/09	57	NULL	/	/	NULL	NULL	NULL	NULL	NULL	NULL	no exam	no exam	no exam	no exam	no exam	no exam	no exam	no exam	no exam	no exam	no exam	no exam	no exam	no exam	no exam	no exam	no exam	no exam	hypertension treatment. Diabetes treatment. Cerebral arteriosclerosis phenomenon. The risk of stroke in the next decade is moderate.	Please pay attention to routine health care and regular vascular health examination. Need to control calorie intake, regular exercise, weight control. Should eat light food, avoid salty foods. Avoid sweet food. Must pay attention to the control of blood pressure. Must Pay attention to the control of blood fat. Please pay special attention, even if the current cerebrovascular health tests are norm…	neck artery and spinal artery_normal. spinal artery circulation_normal.	cranial arterynormal.	Cerebral arteriosclerosis phenomenon.	no exam	brain circulation exam_normal.	NULL	NULL	NULL	NULL	normal.	no	NULL	NULL	NULL	NULL	NULL	NULL
58***2	female	2005/08/19	60	NULL	/	/	NULL	NULL	NULL	NULL	NULL	NULL	no exam	no exam	no exam	no exam	no exam	no exam	no exam	no exam	no exam	no exam	no exam	no exam	no exam	no exam	no exam	no exam	NULL	NULL	Hyperlipidemia White matter degeneration of the brain lesion The risk of stroke in the next decade is low.	Avoid foods high in fat or cholesterol. Please pay attention to routine health care and regular vascular health examination.	neck artery and spinal artery_normal.	cranial arterynormal.	brain exam_no abnormalities	no exam	brain circulation exam_normal.	NULL	NULL	NULL	NULL	normal	NULL	11.1	33.5	94	5.50	38	53
57***5	male	2006/11/16	47	NULL	/	/	NULL	NULL	NULL	NULL	NULL	NULL	no exam	no exam	no exam	no exam	no exam	no exam	no exam	no exam	no exam	no exam	no exam	no exam	no exam	no exam	no exam	no exam	NULL	NULL	The current cerebrovascular examination are normal. mild hypertension. hyperlipidemia The risk of stroke in the next decade is low.	Need to control calorie intake, regular exercise, weight control. Avoid foods high in fat or cholesterol. Must pay attention to the control of blood pressure. Must Pay attention to the control of blood fat. Please take long-term rule medication.	neck artery and spinal artery_normal. spinal artery circulation_normal.	cranial arterynormal.	brain exam_normal.	no	brain circulation exam_normal.	NULL	NULL	NULL	NULL	normal.	no	12.5	31.3	104	5.00	26	39
55***1	male	2007/02/05	57	NULL	/	/	NULL	NULL	NULL	NULL	NULL	NULL	no exam	no exam	no exam	no exam	no exam	no exam	no exam	no exam	no exam	no exam	no exam	no exam	no exam	no exam	no exam	no exam	NULL	NULL	hyperlipidemia The risk of stroke in the next decade is low. Poor sleep.	Regular vascular health examination. Please pay special attention, even if the current cerebrovascular health tests are normal can not guarantee that will not stroke still pay attention to daily health care, any discomfort, please seek medical treatment as soon as possible. Improve sleep quality.	neck artery and spinal artery_normal. spinal artery circulation_normal.	cranial arterynormal.	brain exam_normal.	no	brain circulation exam_normal.	NULL	NULL	NULL	NULL	normal.	no	NULL	NULL	NULL	NULL	NULL	NULL
54***2	female	2008/05/29	60	NULL	/	/	NULL	NULL	NULL	NULL	NULL	NULL	no exam	no exam	no exam	no exam	no exam	no exam	no exam	no exam	no exam	no exam	no exam	no exam	no exam	no exam	no exam	no exam	NULL	NULL	Hyperlipidemia(control). hypertension(control)	Please take long-term rule medication. Must pay attention to the control of blood pressure. Must Pay attention to the control of blood fat. Should eat light food, avoid salty foods. Avoid foods high in fat or cholesterol. Need to control calorie intake, regular exercise, weight control.	neck artery and spinal artery_normal.	cranial arterynormal.	Cerebral arteriosclerosis phenomenon.	no exam	brain circulation exam_normal.	NULL	NULL	NULL	NULL	normal.	NULL	NULL	NULL	NULL	NULL	NULL	NULL
53***8	male	2008/10/07	66	NULL	/	/	NULL	NULL	NULL	NULL	NULL	NULL	no exam	no exam	no exam	no exam	no exam	no exam	no exam	no exam	no exam	no exam	no exam	no exam	no exam	no exam	no exam	no exam	NULL	NULL	Carotid atherosclerosis phenomenon. The current cerebrovascular examination are normal. The risk of stroke in the next decade is low.	Please take long-term rule medication. Please pay attention to routine health care and regular vascular health examination. Need to control calorie intake, regular exercise, weight control. Please pay special attention, even if the current cerebrovascular health tests are normal can not guarantee that will not stroke still pay attention to daily health care, any discomfort, please seek medical tr…	spinal artery circulation_normal. Bilateral total carotid artery mild sclerosis.	cranial arterynormal.	brain exam_no abnormalities	no exam	brain circulation exam_normal.	NULL	NULL	NULL	NULL	normal.	no	NULL	NULL	NULL	NULL	NULL	NULL
51***7	female	2007/01/20	58	NULL	/	/	NULL	NULL	NULL	NULL	NULL	NULL	no exam	no exam	no exam	no exam	no exam	no exam	no exam	no exam	no exam	no exam	no exam	no exam	no exam	no exam	no exam	no exam	NULL	NULL	hypertension. The current inspection is normal. The risk of stroke in the next decade is moderate.	Must pay attention to the control of blood pressure. Need to control calorie intake, regular exercise, weight control. Please pay attention to routine health care and regular vascular health examination. Please pay special attention, even if the current cerebrovascular health tests are normal can not guarantee that will not stroke still pay attention to daily health care, any discomfort, please s…	neck artery and spinal artery_normal.spinal artery circulation_normal.	cranial arterynormal.	brain exam_no abnormalities	no	brain circulation exam_normal.	NULL	NULL	NULL	NULL	normal.	no	NULL	NULL	NULL	NULL	NULL	NULL
51***5	male	2007/01/20	62	NULL	/	/	NULL	NULL	NULL	NULL	NULL	NULL	no exam	no exam	no exam	no exam	no exam	no exam	no exam	no exam	no exam	no exam	no exam	no exam	no exam	no exam	no exam	no exam	NULL	NULL	The current inspection is normal. The risk of stroke in the next decade is low.	Need to control calorie intake, regular exercise, weight control. Please pay attention to routine health care and regular vascular health examination. Please pay special attention, even if the current cerebrovascular health tests are normal can not guarantee that will not stroke still pay attention to daily health care, any discomfort, please seek medical treatment as soon as possible.	neck artery and spinal artery_normal.spinal artery circulation_normal.	cranial arterynormal.	brain exam_no abnormalities	no	brain circulation exam_normal.	NULL	NULL	NULL	NULL	normal.	no	NULL	NULL	NULL	NULL	NULL	NULL
51***0	female	2009/06/29	65	NULL	/	/	NULL	NULL	NULL	NULL	NULL	NULL	no exam	no exam	no exam	no exam	no exam	no exam	no exam	no exam	no exam	no exam	no exam	no exam	no exam	no exam	no exam	no exam	NULL	NULL	Hyperlipidemia(Control）. The risk of stroke in the next decade is moderate.	Need regular exercise. Avoid foods high in fat or cholesterol. Must Pay attention to the control of blood fat. Please take long-term rule medication.	neck artery and spinal artery_normal.	cranial arterynormal.	brain exam_normal.	no exam	brain circulation exam_normal.	NULL	NULL	NULL	NULL	normal.	no	NULL	NULL	NULL	NULL	NULL	NULL
50***9	female	2006/12/19	52	NULL	/	/	NULL	NULL	NULL	NULL	NULL	NULL	no exam	no exam	no exam	no exam	no exam	no exam	no exam	no exam	no exam	no exam	no exam	no exam	no exam	no exam	no exam	no exam	NULL	NULL	hyperlipidemia suspected arpal tunnel syndrome. The risk of stroke in the next decade is low.	Must Pay attention to the control of blood fat. Please follow up at neurology clinic. Please pay special attention, even if the current cerebrovascular health tests are normal can not guarantee that will not stroke still pay attention to daily health care, any discomfort, please seek medical treatment as soon as possible.	neck artery and spinal artery_normal.spinal artery circulation_normal.	cranial arterynormal.	brain exam_normal.	no	brain circulation exam_normal.	NULL	NULL	NULL	NULL	normal.	no exam	NULL	NULL	87	5.50	25	23
50***1	male	2007/04/27	52	NULL	/	/	NULL	NULL	NULL	NULL	NULL	NULL	no exam	no exam	no exam	no exam	no exam	no exam	no exam	no exam	no exam	no exam	no exam	no exam	no exam	no exam	no exam	no exam	NULL	NULL	The current cerebrovascular examination are normal. mild hyperlipidemia The risk of stroke in the next decade is low.	Please pay attention to routine health care and regular vascular health examination. Need to control calorie intake, regular exercise, weight control. Avoid foods high in fat or cholesterol. Must Pay attention to the control of blood fat.	neck artery and spinal artery_normal. spinal artery circulation_normal.	cranial arterynormal.	brain exam_normal.	NULL	brain circulation exam_normal.	NULL	NULL	NULL	NULL	normal.	no	NULL	NULL	NULL	NULL	NULL	NULL
49***9	male	2005/07/13	50	NULL	/	/	NULL	NULL	NULL	NULL	NULL	NULL	no exam	no exam	no exam	no exam	no exam	no exam	no exam	no exam	no exam	no exam	no exam	no exam	no exam	no exam	no exam	no exam	NULL	NULL	hypertension. Hyperlipidemia Carotid atherosclerosis phenomenon. The risk of stroke in the next decade is moderate.	Must pay attention to the control of blood pressure. Must Pay attention to the control of blood fat. Please go to Neurology Clinic follow up Regular vascular health examination. Please pay special attention, even if the current cerebrovascular health tests are normal can not guarantee that will not stroke still pay attention to daily health care, any discomfort, please seek medical treatment as s…	Right total carotid artery atherosclerosis. spinal artery circulation_normal.	cranial arterynormal.	brain exam_normal	no	brain circulation exam_normal.	NULL	NULL	NULL	NULL	normal	no	NULL	NULL	NULL	NULL	NULL	NULL
49***3	female	2008/08/22	59	NULL	/	/	NULL	NULL	NULL	NULL	NULL	NULL	no exam	no exam	no exam	no exam	no exam	no exam	no exam	no exam	no exam	no exam	no exam	no exam	no exam	no exam	no exam	no exam	NULL	NULL	High blood sugar. Carotid atherosclerosis phenomenon. The risk of stroke in the next decade is low.	Must pay attention to the control of blood sugar. Please take long-term rule medication.	Right vertebral artery congenital small. Bilateral total carotid artery mild sclerosis.	cranial arterynormal.	brain exam_normal.	Chronic sinusitis.	brain circulation exam_normal.	NULL	NULL	NULL	NULL	normal.	no	10.9	26.4	114	6.60	26	22
49***1	male	2011/02/07	63	NULL	/	/	NULL	NULL	NULL	NULL	NULL	NULL	no exam	no exam	no exam	no exam	no exam	no exam	no exam	no exam	no exam	no exam	no exam	no exam	no exam	no exam	no exam	no exam	NULL	NULL	hypertension. hyperlipidemia Left middle fossa arachnoid cyst about 4 cm. The risk of stroke in the next decade is moderate.	Please pay attention to routine health care and regular vascular health examination. Need to control calorie intake, regular exercise, weight control. Must pay attention to the control of blood pressure. Must Pay attention to the control of blood fat. Should eat light food, avoid salty foods. Avoid sweet food.	Left total carotid atherosclerosis. spinal artery circulation_normal.	cranial arterynormal.	Left middle fossa arachnoid cyst about 4 cm.	no exam	brain circulation exam_normal.	NULL	NULL	NULL	NULL	normal.	no	NULL	NULL	NULL	NULL	NULL	NULL
49***0	female	2005/07/04	47	NULL	/	/	NULL	NULL	NULL	NULL	NULL	NULL	no exam	no exam	no exam	no exam	no exam	no exam	no exam	no exam	no exam	no exam	no exam	no exam	no exam	no exam	no exam	no exam	NULL	NULL	Hyperlipidemia The risk of stroke in the next decade is low.	Need to control calorie intake, regular exercise, weight control. Avoid foods high in fat or cholesterol. Must Pay attention to the control of blood fat.	neck artery and spinal artery_normal.	cranial arterynormal.	brain exam_normal	no	brain circulation exam_normal.	NULL	NULL	NULL	NULL	normal	no	11.0	28.3	81	5.00	22	16
48***7	female	2005/06/23	57	82	67/113	58/114	12	61	36.2	154.3	49.2	NULL	no exam	no exam	no exam	no exam	no exam	no exam	no exam	no exam	no exam	no exam	no exam	no exam	no exam	no exam	no exam	no exam	NULL	NULL	The current cerebrovascular examination are normal. mild hyperlipidemia. The risk of stroke in the next decade is low.	Need to control calorie intake, regular exercise, weight control. Avoid foods high in fat or cholesterol. Must Pay attention to the control of blood fat. Please pay special attention, even if the current cerebrovascular health tests are normal can not guarantee that will not stroke still pay attention to daily health care, any discomfort, please seek medical treatment as soon as possible.	neck artery and spinal artery_normal. spinal artery circulation_normal.	cranial arterynormal.	brain exam_normal	no	brain circulation exam_normal.	NULL	NULL	NULL	NULL	normal	no	NULL	NULL	NULL	NULL	NULL	NULL
47***6	male	2005/06/21	57	NULL	/	/	NULL	NULL	NULL	NULL	NULL	NULL	no exam	no exam	no exam	no exam	no exam	no exam	no exam	no exam	no exam	no exam	no exam	no exam	no exam	no exam	no exam	no exam	NULL	NULL	hyperlipidemia Carotid atherosclerosis phenomenon. Cerebral infarction and arteriosclerosis. The risk of stroke in the next decade is moderate. hyperuricemia. Abnormal liver function.	Need to control calorie intake, regular exercise, weight control. Avoid foods high in fat or cholesterol. Must Pay attention to the control of blood fat. Please take long-term rule medication.	Right total carotid artery atherosclerosis. spinal artery circulation_normal.	Left middle cerebral artery stenosis.	Deep brain infarction	no	Left middle cerebral artery stenosis	NULL	NULL	NULL	NULL	normal	no	NULL	NULL	NULL	NULL	NULL	NULL
47***0	male	2007/12/31	71	NULL	/	/	NULL	NULL	NULL	NULL	NULL	NULL	no exam	no exam	no exam	no exam	no exam	no exam	no exam	no exam	no exam	no exam	no exam	no exam	no exam	no exam	no exam	no exam	NULL	NULL	hyperlipidemia brain old infarction. The risk of stroke in the next decade is high.	Regular vascular health examination. Must Pay attention to the control of blood fat. Please go to neurology clinic (follow-up, treatment).	spinal artery circulation_normal.Bilateral total carotid artery mild sclerosis.	cranial arterynormal.	Bilateral middle cerebral artery perfusion area obsolete infarction	no exam	brain circulation exam_normal.	NULL	NULL	NULL	NULL	normal.	NULL	NULL	NULL	NULL	NULL	NULL	NULL
44***9	female	2006/02/09	43	NULL	/	/	NULL	NULL	NULL	NULL	NULL	NULL	no exam	no exam	no exam	no exam	no exam	no exam	no exam	no exam	no exam	no exam	no exam	no exam	no exam	no exam	no exam	no exam	NULL	NULL	High blood sugar. The risk of stroke in the next decade is low. Iron deficiency anemia	Must pay attention to the control of blood sugar. Regular vascular health examination. Please pay special attention, even if the current cerebrovascular health tests are normal can not guarantee that will not stroke still pay attention to daily health care, any discomfort, please seek medical treatment as soon as possible. Please consult hemotologist	neck artery and spinal artery_normal. spinal artery circulation_normal.	cranial arterynormal.	brain exam_normal	no	brain circulation exam_normal.	NULL	NULL	NULL	NULL	normal	no	11.0	29.8	122	6.10	16	18
42***3	female	2007/03/01	68	NULL	/	/	NULL	NULL	NULL	NULL	NULL	NULL	no exam	no exam	no exam	no exam	no exam	no exam	no exam	no exam	no exam	no exam	no exam	no exam	no exam	no exam	no exam	no exam	NULL	NULL	Carotid atherosclerosis phenomenon. The risk of stroke in the next decade is high.	Must pay attention to the control of blood pressure. Regular vascular health examination. Please pay special attention, even if the current cerebrovascular health tests are normal can not guarantee that will not stroke still pay attention to daily health care, any discomfort, please seek medical treatment as soon as possible.	Right total carotid artery atherosclerosis. spinal artery circulation_normal.	cranial arterynormal.	brain exam_normal.	NULL	brain circulation exam_normal.	NULL	NULL	NULL	NULL	normal.	no	NULL	NULL	88	5.2	25	19
41***8	male	2010/04/14	60	NULL	/	/	NULL	NULL	NULL	NULL	NULL	NULL	no exam	no exam	no exam	no exam	no exam	no exam	no exam	no exam	no exam	no exam	no exam	no exam	no exam	no exam	no exam	no exam	no exam	no exam	hypertension.Carotid atherosclerosis and left carotid artery stenosis. Deep brain Cerebral arteriosclerosis phenomenon.Small artery atherosclerosis phenomenon. The risk of stroke in the next decade is high.	Please pay attention to routine health care and regular vascular health examination. Need to control calorie intake, regular exercise, weight control. Must pay attention to the control of blood pressure. Please follow up and treatment at neurology clinic.	Left total carotid artery highly sclerosis, a high degree of stenosis. spinal artery circulation_normal	cranial arterynormal.	Deep brain Cerebral arteriosclerosis phenomenon.Small artery atherosclerosis phenomenon.	no exam	brain circulation exam_normal.	NULL	NULL	NULL	NULL	normal.	no	NULL	NULL	NULL	NULL	NULL	NULL
41***4	male	2008/08/22	58	87	70/107	63/95	18	69	35.5	166.8	57.6	20.7	no exam	normal	normal	normal	no exam	normal	no exam	normal	normal	no	normal	normal	normal	normal	normal	normal	NULL	NULL	hyperuricemia. hyperlipidemia The risk of stroke in the next decade is low.	Need regular exercise. Must Pay attention to the control of blood fat. Please go to neurology clinic (follow-up). Avoid foods high in fat or cholesterol.	neck artery and spinal artery_normal.	cranial arterynormal.	brain exam_normal.	no exam	brain circulation exam_normal.	NULL	NULL	NULL	NULL	normal.	no	11.2	25.4	81	5.70	25	28
40***6	male	2005/06/07	49	NULL	/	/	NULL	NULL	NULL	NULL	NULL	NULL	no exam	no exam	no exam	no exam	no exam	no exam	no exam	no exam	no exam	no exam	no exam	no exam	no exam	no exam	no exam	no exam	NULL	NULL	The risk of stroke in the next decade is low. hyperlipidemia	Need to control calorie intake, regular exercise, weight control. Avoid foods high in fat or cholesterol. Must Pay attention to the control of blood fat. Quit smoking	neck artery and spinal artery_normal.	cranial arterynormal.	brain exam_normal	no	brain circulation exam_normal.	NULL	NULL	NULL	NULL	normal	no	11.2	27.0	101	5.90	18	19
38***2	male	2008/05/29	65	NULL	/	/	NULL	NULL	NULL	NULL	NULL	NULL	no exam	no exam	no exam	no exam	no exam	no exam	no exam	no exam	no exam	no exam	no exam	no exam	no exam	no exam	no exam	no exam	NULL	NULL	hyperlipidemia hypertension(control). Carotid atherosclerosis phenomenon. The risk of stroke in the next decade is moderate.	Must pay attention to the control of blood pressure. Must Pay attention to the control of blood fat. Please take long-term rule medication. Should eat light food, avoid salty foods. Avoid foods high in fat or cholesterol. Regular vascular health examination(Carotid ultrasound). Need to control calorie intake, regular exercise, weight control.	spinal artery circulation_normal.Right vertebral artery congenital small.Left total carotid atherosclerosis.	cranial arterynormal.	brain exam_normal.	Chronic sinusitis.	brain circulation exam_normal.	NULL	NULL	NULL	NULL	normal.	NULL	NULL	NULL	NULL	NULL	NULL	NULL
37***2	male	2009/01/21	47	NULL	/	/	NULL	NULL	NULL	NULL	NULL	NULL	no exam	no exam	no exam	no exam	no exam	no exam	no exam	no exam	no exam	no exam	no exam	no exam	no exam	no exam	no exam	no exam	NULL	NULL	The current cerebrovascular examination are normal. The risk of stroke in the next decade is low.	Please pay attention to routine health care and regular vascular health examination. Need to control calorie intake, regular exercise, weight control. Please pay special attention, even if the current cerebrovascular health tests are normal can not guarantee that will not stroke still pay attention to daily health care, any discomfort, please seek medical treatment as soon as possible.	neck artery and spinal artery_normal. spinal artery circulation_normal.	cranial arterynormal.	brain exam_no abnormalities	no exam	brain circulation exam_normal.	NULL	NULL	NULL	NULL	normal.	no	NULL	NULL	NULL	NULL	NULL	NULL
36***6	male	2008/03/18	52	NULL	/	/	NULL	NULL	NULL	NULL	NULL	NULL	no exam	no exam	no exam	no exam	no exam	no exam	no exam	no exam	no exam	no exam	no exam	no exam	no exam	no exam	no exam	no exam	NULL	NULL	High blood sugar. hyperlipidemia hypertension. Brain arteriosclerosis phenomenon. The risk of stroke in the next decade is moderate.	Avoid sweet food. Regular vascular health examination. Must pay attention to the control of blood sugar. Must pay attention to the control of blood pressure. Must Pay attention to the control of blood fat. Please take long-term rule medication. Should eat light food, avoid salty foods. Avoid foods high in fat or cholesterol. Need to control calorie intake, regular exercise, weight control.	neck artery and spinal artery_normal.	cranial arterynormal.	brain exam_normal.	no exam	Right middle cerebral artery stenosis	NULL	NULL	NULL	NULL	normal.	NULL	NULL	NULL	NULL	NULL	NULL	NULL
36***6	male	2006/11/27	68	88	67/120	65/119	17	63	35.1	171.1	79	NULL	no exam	no exam	no exam	no exam	no exam	no exam	no exam	no exam	no exam	no exam	no exam	no exam	no exam	no exam	no exam	no exam	NULL	NULL	High blood sugar. Carotid atherosclerosis phenomenon. Arteriosclerosis. The risk of stroke in the next decade is moderate.	Please pay attention to routine health care and regular vascular health examination. Need to control calorie intake, regular exercise, weight control. Must pay attention to the control of blood sugar. Please pay special attention, even if the current cerebrovascular health tests are normal can not guarantee that will not stroke still pay attention to daily health care, any discomfort, please seek…	Right total carotid artery atherosclerosis. spinal artery circulation_normal. Right vertebral artery congenital small.	cranial arterynormal.	Cerebral arteriosclerosis phenomenon.	no	brain circulation exam_normal.	NULL	NULL	NULL	NULL	normal.	no exam	11.2	31.9	124	6.60	22	25
36***6	female	2007/09/20	38	69	67/105	68/106	14	67	36.2	169.0	61.1	21.4	no exam	normal	normal	normal	no exam	normal	no exam	normal	normal	Right tenderness	normal	normal	surgical scar	normal	normal	normal	NULL	NULL	hyperlipidemia brain White matter lesions. hyperuricemia. Pancreatic cancer index is abnormal. The risk of stroke in the next decade is low.	Need regular exercise. Avoid foods high in fat or cholesterol. Must Pay attention to the control of blood fat. Please follow up at neurology clinic.	neck artery and spinal artery_normal.	cranial arterynormal.	Deep brain infarction	no	brain circulation exam_normal.	NULL	NULL	NULL	NULL	normal.	no	NULL	NULL	85	5.50	24	18
35***1	male	2005/06/24	43	84	68/111	63/111	18	67	36	174.7	76.9	NULL	no exam	no exam	no exam	no exam	no exam	no exam	no exam	no exam	no exam	no exam	no exam	no exam	no exam	no exam	no exam	no exam	NULL	NULL	The risk of stroke in the next decade is low. Hyperuricemia	Regular vascular health examination. Please pay special attention, even if the current cerebrovascular health tests are normal can not guarantee that will not stroke still pay attention to daily health care, any discomfort, please seek medical treatment as soon as possible. Please Quit smoking	neck artery and spinal artery_normal. spinal artery circulation_normal.	cranial arterynormal.	brain exam_normal	no	brain circulation exam_normal.	NULL	NULL	NULL	NULL	normal	no	NULL	NULL	NULL	NULL	NULL	NULL
33***4	male	2005/04/07	76	87	82/149	85/149	16	69	36.4	169.9	62.1	NULL	no exam	no exam	no exam	no exam	no exam	no exam	no exam	no exam	no exam	no exam	no exam	no exam	no exam	no exam	no exam	no exam	NULL	NULL	hypertension. brain frontal lobe atrophy. The risk of stroke in the next decade is high.	Need regular exercise. Should eat light food, avoid salty foods. Must pay attention to the control of blood pressure.	neck artery and spinal artery_normal. spinal artery circulation_normal.	cranial arterynormal.	brain frontal lobe atrophy	no	brain circulation exam_normal.	NULL	NULL	NULL	NULL	mild Diffuse abnormalities	no	11.6	32.3	102	4.80	12	13
31***5	male	2006/12/11	54	NULL	/	/	NULL	NULL	NULL	NULL	NULL	NULL	no exam	no exam	no exam	no exam	no exam	no exam	no exam	no exam	no exam	no exam	no exam	no exam	no exam	no exam	no exam	no exam	NULL	NULL	hypertension. High blood sugar. hyperlipidemia The risk of stroke in the next decade is low.	Please pay attention to routine health care and regular vascular health examination. Must pay attention to the control of blood pressure. and follow up. Must pay attention to the control of blood sugar and follow up. Must Pay attention to the control of blood fat. and follow up	neck artery and spinal artery_normal.	cranial arterynormal.	brain exam_normal.	NULL	brain circulation exam_normal.	NULL	NULL	NULL	NULL	normal.	no	NULL	NULL	NULL	NULL	NULL	NULL
29***6	male	2008/05/24	59	90	81/133	77/124	16	65	35.8	166.6	65.8	23.7	no exam	normal	normal	normal	no exam	normal	no exam	normal	normal	no	normal	normal	no exam	normal	normal	normal	NULL	NULL	mild Carotid atherosclerosis phenomenon.	Please pay attention to routine health care and regular vascular health examination.	Left total carotid atherosclerosis. spinal artery circulation_normal.	cranial arterynormal.	brain exam_normal.	NULL	brain circulation exam_normal.	NULL	NULL	NULL	NULL	normal.	no	NULL	NULL	108	5.90	20	21
28***9	male	2006/10/30	55	NULL	/	/	NULL	NULL	NULL	NULL	NULL	NULL	no exam	no exam	no exam	no exam	no exam	no exam	no exam	no exam	no exam	no exam	no exam	no exam	no exam	no exam	no exam	no exam	NULL	NULL	hyperlipidemia mild hyperuricemia. The risk of stroke in the next decade is moderate. Carotid atherosclerosis phenomenon. r-GT too high	Need regular exercise. Must Pay attention to the control of blood fat. Avoid foods high in fat or cholesterol.	Right total carotid artery atherosclerosis. spinal artery circulation_normal.	cranial arterynormal.	brain exam_normal.	Chronic sinusitis.	brain circulation exam_normal.	NULL	NULL	NULL	NULL	normal.	no	NULL	NULL	NULL	NULL	NULL	NULL
27***5	male	2005/11/02	46	NULL	/	/	NULL	NULL	NULL	NULL	NULL	NULL	no exam	no exam	no exam	no exam	no exam	no exam	no exam	no exam	no exam	no exam	no exam	no exam	no exam	no exam	no exam	no exam	NULL	NULL	hypertension. Hyperlipidemia Carotid atherosclerosis phenomenon. The risk of stroke in the next decade is low. Uric acid abnormalities	Need to control calorie intake, regular exercise, weight control. Need regular exercise. Should eat light food, avoid salty foods. Avoid foods high in fat or cholesterol. Must pay attention to the control of blood pressure. Must Pay attention to the control of blood fat. Please follow up at neurology clinic.	no exam	no exam	no exam	no exam	no exam	NULL	NULL	NULL	NULL	no exam	no exam	NULL	NULL	NULL	NULL	NULL	NULL
26***4	male	2009/05/25	61	NULL	/	/	NULL	NULL	NULL	NULL	NULL	NULL	no exam	no exam	no exam	no exam	no exam	no exam	no exam	no exam	no exam	no exam	no exam	no exam	no exam	no exam	no exam	no exam	NULL	NULL	hypertension(Medication). hyperglucosemia (with medication). The risk of stroke in the next decade is moderate.	Please pay attention to routine health care and regular vascular health examination. Need to control calorie intake, regular exercise, weight control. Must pay attention to the control of blood pressure. Must pay attention to the control of blood sugar. Please pay special attention, even if the current cerebrovascular health tests are normal can not guarantee that will not stroke still pay attent…	neck artery and spinal artery_normal. spinal artery circulation_normal.	cranial arterynormal.	brain exam_no abnormalities	no exam	brain circulation exam_normal.	NULL	NULL	NULL	NULL	normal.	no	NULL	NULL	NULL	NULL	NULL	NULL
25***9	male	2008/04/03	58	NULL	/	/	NULL	NULL	NULL	NULL	NULL	NULL	no exam	no exam	no exam	no exam	no exam	no exam	no exam	no exam	no exam	no exam	no exam	no exam	no exam	no exam	no exam	no exam	NULL	NULL	hypertension. High blood sugar. hyperlipidemia Carotid atherosclerosis phenomenon.	Please pay attention to routine health care and regular vascular health examination. Must pay attention to the control of blood pressure. Must pay attention to the control of blood sugar. Must Pay attention to the control of blood fat.	Bilateral total carotid artery mild sclerosis. spinal artery circulation_normal. Right vertebral artery congenital small.	cranial arterynormal.	brain exam_normal.	NULL	brain circulation exam_normal. Right side of the vertebral artery congenital stenosis.	NULL	NULL	NULL	NULL	normal.	no	NULL	NULL	132	6.80	25	31
25***3	male	2006/03/27	64	NULL	/	/	NULL	NULL	NULL	NULL	NULL	NULL	no exam	no exam	no exam	no exam	no exam	no exam	no exam	no exam	no exam	no exam	no exam	no exam	no exam	no exam	no exam	no exam	NULL	NULL	Carotid atherosclerosis phenomenon. The risk of stroke in the next decade is moderate.	Regular vascular health examination. Please pay special attention, even if the current cerebrovascular health tests are normal can not guarantee that will not stroke still pay attention to daily health care, any discomfort, please seek medical treatment as soon as possible.	Right total carotid artery atherosclerosis.spinal artery circulation_mild insufficiency.	cranial arterynormal.	brain exam_normal.	no	brain circulation exam_normal.	NULL	NULL	NULL	NULL	normal.	no exam	10.3	29.5	NULL	NULL	NULL	NULL
23***5	male	2006/09/27	53	NULL	/	/	NULL	NULL	NULL	NULL	NULL	NULL	no exam	no exam	no exam	no exam	no exam	no exam	no exam	no exam	no exam	no exam	no exam	no exam	no exam	no exam	no exam	no exam	NULL	NULL	hyperlipidemia Carotid atherosclerosis phenomenon. Arteriosclerosis. The risk of stroke in the next decade is low.	Please pay attention to routine health care and regular vascular health examination. Need to control calorie intake, regular exercise, weight control. Must Pay attention to the control of blood fat. Please pay special attention, even if the current cerebrovascular health tests are normal can not guarantee that will not stroke still pay attention to daily health care, any discomfort, please seek m…	Bilateral total carotid artery mild sclerosis. spinal artery circulation_normal.	cranial arterynormal.	Cerebral arteriosclerosis phenomenon.Small artery atherosclerosis phenomenon.	no	brain circulation exam_normal.	NULL	NULL	NULL	NULL	normal.	no	NULL	NULL	NULL	NULL	NULL	NULL
23***2	female	2007/01/12	56	95	77/116	76/112	14	83	35.9	158.2	62.2	NULL	no exam	no exam	no exam	no exam	no exam	no exam	no exam	no exam	no exam	no exam	no exam	no exam	no exam	no exam	no exam	no exam	NULL	NULL	hyperlipidemia Carotid atherosclerosis phenomenon. The risk of stroke in the next decade is moderate.	Must pay attention to the control of blood pressure. Must Pay attention to the control of blood fat. Should eat light food, avoid salty foods. Need to control calorie intake, regular exercise, weight control. Avoid foods high in fat or cholesterol.	Bilateral total carotid artery mild sclerosis. spinal artery circulation_normal.	cranial arterynormal.	brain exam_normal.	no	brain circulation exam_normal.	NULL	NULL	NULL	NULL	normal.	no	NULL	NULL	NULL	NULL	NULL	NULL
19***1	male	2007/11/03	61	NULL	/	/	NULL	NULL	NULL	NULL	NULL	NULL	no exam	no exam	no exam	no exam	no exam	no exam	no exam	no exam	no exam	no exam	no exam	no exam	no exam	no exam	no exam	no exam	NULL	NULL	hyperlipidemia Carotid atherosclerosis phenomenon. The risk of stroke in the next decade is low.	Need to control calorie intake, regular exercise, weight control. Avoid foods high in fat or cholesterol. Must Pay attention to the control of blood fat. Regular vascular health examination(Carotid ultrasound).	Bilateral total carotid artery mild sclerosis. spinal artery circulation_normal.	cranial arterynormal.	brain exam_normal.	no	brain circulation exam_normal.	NULL	NULL	NULL	NULL	normal.	no	NULL	NULL	NULL	NULL	NULL	NULL
19***0	male	2011/09/23	37	NULL	/	/	NULL	NULL	NULL	NULL	NULL	NULL	no exam	no exam	no exam	no exam	no exam	no exam	no exam	no exam	no exam	no exam	no exam	no exam	no exam	no exam	no exam	no exam	NULL	NULL	The current cerebrovascular examination are normal. hyperlipidemia The risk of stroke in the next decade is low.	Please pay attention to routine health care and regular vascular health examination. Please control the calorie intake, regular exercise, weight control. Must Pay attention to the control of blood fat. Avoid foods high in fat or cholesterol. Please pay special attention, even if the current cerebrovascular health tests are normal can not guarantee that will not stroke still pay attention to daily…	neck artery and spinal artery_normal. spinal artery circulation_normal.	cranial arterynormal.	brain exam_normal.	no exam	brain circulation exam_normal.	NULL	NULL	NULL	NULL	normal.	no	NULL	NULL	NULL	NULL	NULL	NULL
18***7	male	2005/04/08	44	92	92/119	80/113	18	70	36.1	174.4	82.1	NULL	no exam	no exam	no exam	no exam	no exam	no exam	no exam	no exam	no exam	no exam	no exam	no exam	no exam	no exam	no exam	no exam	NULL	NULL	hyperlipidemia The risk of stroke in the next decade is low.	Need to control calorie intake, regular exercise, weight control. Avoid foods high in fat or cholesterol. Must pay attention to the control of blood pressure. Must Pay attention to the control of blood fat. Please take long-term rule medication.	neck artery and spinal artery_normal. spinal artery circulation_normal.	cranial arterynormal.	brain exam_normal.	Right maxillonasal sinus trace water.	brain circulation exam_normal.	NULL	NULL	NULL	NULL	normal	no	28.7	10.9	92	NULL	34	60
18***0	female	2007/11/03	58	NULL	/	/	NULL	NULL	NULL	NULL	NULL	NULL	no exam	no exam	no exam	no exam	no exam	no exam	no exam	no exam	no exam	no exam	no exam	no exam	no exam	no exam	no exam	no exam	NULL	NULL	hypertension. hyperlipidemia Carotid atherosclerosis phenomenon. The risk of stroke in the next decade is moderate.	Need to control calorie intake, regular exercise, weight control. Should eat light food, avoid salty foods. Avoid foods high in fat or cholesterol. Must pay attention to the control of blood pressure. Must Pay attention to the control of blood fat. Regular vascular health examination(Carotid ultrasound).	Right total carotid artery atherosclerosis. spinal artery circulation_normal. Right vertebral artery congenital small.	cranial arterynormal.	brain exam_normal.	no	brain circulation exam_normal.	NULL	NULL	NULL	NULL	mild Diffuse abnormalities	no	NULL	NULL	NULL	NULL	NULL	NULL
17***6	male	2009/09/19	46	90	63/113	64/112	16	63	36.2	186.3	80.6	23.2	no exam	no exam	no exam	no exam	no exam	no exam	no exam	no exam	no exam	no exam	no exam	no exam	no exam	no exam	no exam	no exam	NULL	NULL	hyperlipidemia Carotid atherosclerosis phenomenon. The risk of stroke in the next decade is low.	Must Pay attention to the control of blood fat. Please pay special attention, even if the current cerebrovascular health tests are normal can not guarantee that will not stroke still pay attention to daily health care, any discomfort, please seek medical treatment as soon as possible.	Bilateral total carotid artery mild sclerosis. spinal artery circulation_normal.	cranial arterynormal.	brain exam_normal.	no exam	brain circulation exam_normal.	NULL	NULL	NULL	NULL	normal.	no	NULL	NULL	NULL	NULL	NULL	NULL
16***9	male	2009/08/11	36	NULL	/	/	NULL	NULL	NULL	NULL	NULL	NULL	no exam	no exam	no exam	no exam	no exam	no exam	no exam	no exam	no exam	no exam	no exam	no exam	no exam	no exam	no exam	no exam	NULL	NULL	hyperlipidemia The risk of stroke in the next decade is low.	Please pay attention to routine health care and regular vascular health examination. Need to control calorie intake, regular exercise, weight control. Must Pay attention to the control of blood fat. Please pay special attention, even if the current cerebrovascular health tests are normal can not guarantee that will not stroke still pay attention to daily health care, any discomfort, please seek m…	neck artery and spinal artery_normal. spinal artery circulation_normal.	cranial arterynormal.	brain exam_no abnormalities	no exam	brain circulation exam_normal.	NULL	NULL	NULL	NULL	normal.	no	NULL	NULL	NULL	NULL	NULL	NULL
15***8	male	2005/06/20	61	NULL	/	/	NULL	NULL	NULL	NULL	NULL	NULL	no exam	no exam	no exam	no exam	no exam	no exam	no exam	no exam	no exam	no exam	no exam	no exam	no exam	no exam	no exam	no exam	NULL	NULL	hyperlipidemia Carotid atherosclerosis phenomenon. The risk of stroke in the next decade is low.	Need to control calorie intake, regular exercise, weight control. Avoid foods high in fat or cholesterol. Must Pay attention to the control of blood fat.	Bilateral total carotid artery mild sclerosis.	cranial arterynormal.	brain exam_normal	no	brain circulation exam_normal.	NULL	NULL	NULL	NULL	normal	no	11.4	31.2	94	5.70	18	29
15***3	female	2008/10/22	55	81	48/118	53/112	18	84	37.3	156.6	63.1	25.7	no exam	normal	normal	Suspected swollen	no exam	normal	no exam	normal	normal	no	normal	normal	no exam	no exam	normal	no exam	NULL	NULL	hyperlipidemia Carotid atherosclerosis phenomenon. The risk of stroke in the next decade is moderate.	Must Pay attention to the control of blood fat. Please take long-term rule medication. Avoid foods high in fat or cholesterol. Please pay attention to routine health care and regular vascular health examination. Need to control calorie intake, regular exercise, weight control.	spinal artery circulation_normal. Bilateral total carotid artery moderate sclerosis.	cranial arterynormal.	brain exam_normal.	no exam	brain circulation exam_normal.	NULL	NULL	NULL	NULL	normal.	no	NULL	NULL	100	5.80	27	31
15***3	female	2008/01/24	66	NULL	/	/	NULL	NULL	NULL	NULL	NULL	NULL	no exam	no exam	no exam	no exam	no exam	no exam	no exam	no exam	no exam	no exam	no exam	no exam	no exam	no exam	no exam	no exam	NULL	NULL	hypertension. High blood sugar. hyperlipidemia brain arteriosclerosis and old bleeding lesions.The risk of stroke in the next decade is high.	Need to control calorie intake, regular exercise, weight control. Should eat light food, avoid salty foods. Avoid foods high in fat or cholesterol. Avoid sweet food. Must pay attention to the control of blood pressure. Must pay attention to the control of blood sugar. Must Pay attention to the control of blood fat. Please take long-term rule medication.	Carotid artery normal. spinal artery circulation_mild insufficiency. The left vertebral artery congenital narrow.	cranial arterynormal.	Deep brain Cerebral arteriosclerosis phenomenon.Small artery atherosclerosis phenomenon.	Chronic sinusitis.	Right vertebral artery and basilar artery slightly narrowed	NULL	NULL	NULL	NULL	normal.	no	12.3	29.7	NULL	NULL	NULL	NULL
11***3	female	2008/07/15	40	NULL	/	/	NULL	NULL	NULL	NULL	NULL	NULL	no exam	no exam	no exam	no exam	no exam	no exam	no exam	no exam	no exam	no exam	no exam	no exam	no exam	no exam	no exam	no exam	NULL	NULL	The current inspection is normal. The risk of stroke in the next decade is low.	Please pay attention to routine health care and regular vascular health examination. Need to control calorie intake, regular exercise, weight control. Please pay special attention, even if the current cerebrovascular health tests are normal can not guarantee that will not stroke still pay attention to daily health care, any discomfort, please seek medical treatment as soon as possible.	spinal artery circulation_normal.neck artery and spinal artery_normal.	cranial arterynormal.	brain exam_no abnormalities .	no exam	brain circulation exam_normal.	NULL	NULL	NULL	NULL	normal.	NULL	NULL	NULL	NULL	NULL	NULL	NULL
10***6	male	2008/02/02	52	NULL	/	/	NULL	NULL	NULL	NULL	NULL	NULL	no exam	no exam	no exam	no exam	no exam	no exam	no exam	no exam	no exam	no exam	no exam	no exam	no exam	no exam	no exam	no exam	NULL	NULL	High blood sugar. The risk of stroke in the next decade is low.	Please pay attention to routine health care and regular vascular health examination. Need to control calorie intake, regular exercise, weight control. Must pay attention to the control of blood sugar. Please pay special attention, even if the current cerebrovascular health tests are normal can not guarantee that will not stroke still pay attention to daily health care, any discomfort, please seek…	neck artery and spinal artery_normal. spinal artery circulation_normal.	cranial arterynormal.	brain exam_no abnormalities	no	brain circulation exam_normal.	NULL	NULL	NULL	NULL	normal.	no	NULL	NULL	NULL	NULL	NULL	NULL
09***8	male	2008/06/27	55	NULL	/	/	NULL	NULL	NULL	NULL	NULL	NULL	no exam	no exam	no exam	no exam	no exam	no exam	no exam	no exam	no exam	no exam	no exam	no exam	no exam	no exam	no exam	no exam	NULL	NULL	High blood sugar. hyperlipidemia Carotid atherosclerosis phenomenon.	Please pay attention to routine health care and regular vascular health examination. Avoid sweet food. Must pay attention to the control of blood sugar. Must Pay attention to the control of blood fat.	Bilateral total carotid artery mild sclerosis. spinal artery circulation_normal.	Right middle cerebral artery stenosis.	mild brain atrophy	Chronic sinusitis.	brain circulation exam_normal.	NULL	NULL	NULL	NULL	normal.	no	NULL	NULL	NULL	NULL	NULL	NULL
09***2	female	2010/04/02	53	NULL	/	/	NULL	NULL	NULL	NULL	NULL	NULL	no exam	no exam	no exam	no exam	no exam	no exam	no exam	no exam	no exam	no exam	no exam	no exam	no exam	no exam	no exam	no exam	NULL	NULL	hyperlipidemia The risk of stroke in the next decade is low.	Please pay attention to routine health care and regular vascular health examination. Need to control calorie intake, regular exercise, weight control. Must Pay attention to the control of blood fat. Please pay special attention, even if the current cerebrovascular health tests are normal can not guarantee that will not stroke still pay attention to daily health care, any discomfort, please seek m…	neck artery and spinal artery_normal. spinal artery circulation_normal.	cranial arterynormal.	brain exam_no abnormalities	no exam	brain circulation exam_normal.	NULL	NULL	NULL	NULL	normal.	no	NULL	NULL	NULL	NULL	NULL	NULL
05***6	male	2005/07/01	55	NULL	/	/	NULL	NULL	NULL	NULL	NULL	NULL	no exam	no exam	no exam	no exam	no exam	no exam	no exam	no exam	no exam	no exam	no exam	no exam	no exam	no exam	no exam	no exam	NULL	NULL	hypertension(treatment). High blood sugar. hyperlipidemia The risk of stroke in the next decade is moderate.	Must pay attention to the control of blood pressure. Must pay attention to the control of blood sugar. Must Pay attention to the control of blood fat. Please take long-term rule medication. Regular vascular health examination. Please pay special attention, even if the current cerebrovascular health tests are normal can not guarantee that will not stroke still pay attention to daily health care, a…	neck artery and spinal artery_normal spinal artery circulation_mild insufficiency Left side of the vertebral artery stenosis.	cranial arterynormal.	brain exam_normal	no exam	brain circulation exam_normal.	NULL	NULL	NULL	NULL	normal	no exam	NULL	NULL	NULL	NULL	NULL	NULL
05***3	male	2007/06/21	46	NULL	/	/	NULL	NULL	NULL	NULL	NULL	NULL	no exam	no exam	no exam	no exam	no exam	no exam	no exam	no exam	no exam	no exam	no exam	no exam	no exam	no exam	no exam	no exam	NULL	NULL	hypertension. Homocysteine is too high. hyperlipidemia Carotid atherosclerosis phenomenon. Left middle cerebral artery stenosis. The risk of stroke in the next decade is high.	Need to control calorie intake, regular exercise, weight control. Should eat light food, avoid salty foods. Avoid foods high in fat or cholesterol. Please Quit smoking . Must pay attention to the control of blood pressure. Must Pay attention to the control of blood fat. Please take long-term rule medication.	Left total carotid atherosclerosis. spinal artery circulation_normal.	Left middle cerebral artery stenosis.	brain exam_normal.	NULL	Left middle cerebral artery stenosis	NULL	NULL	NULL	NULL	normal.	no	NULL	NULL	NULL	NULL	NULL	NULL
04***7	male	2006/11/16	57	NULL	/	/	NULL	NULL	NULL	NULL	NULL	NULL	no exam	no exam	no exam	no exam	no exam	no exam	no exam	no exam	no exam	no exam	no exam	no exam	no exam	no exam	no exam	no exam	NULL	NULL	hyperlipidemia	Please pay attention to routine health care and regular vascular health examination.Must Pay attention to the control of blood fat.	neck artery and spinal artery_normal.	Bilateral middle cerebral artery stenosis.	brain exam_no abnormalities	Chronic sinusitis.	brain circulation exam_normal.	NULL	NULL	NULL	NULL	normal.	no	NULL	NULL	NULL	NULL	NULL	NULL
03***9	male	2009/07/07	66	117	74/142	80/132	14	73	37.2	166.4	98.4	35.5	no exam	no exam	no exam	no exam	no exam	no exam	no exam	no exam	no exam	no exam	no exam	no exam	no exam	no exam	no exam	no exam	NULL	NULL	hypertension. High blood sugar. hyperlipidemia Abnormal cysteine. Carotid atherosclerosis phenomenon. Deep brain Cerebral arteriosclerosis phenomenon.Small artery atherosclerosis phenomenon. The risk of stroke in the next decade is high.	Need to control calorie intake, regular exercise, weight control. Should eat light food, avoid salty foods. Avoid foods high in fat or cholesterol. Avoid sweet food. Must pay attention to the control of blood pressure. Must pay attention to the control of blood sugar. Must Pay attention to the control of blood fat.	Left total carotid atherosclerosis. spinal artery circulation_normal.	cranial arterynormal.	Deep brain Cerebral arteriosclerosis phenomenon.Small artery atherosclerosis phenomenon.	no exam	brain circulation exam_normal.	NULL	NULL	NULL	NULL	normal.	no exam	NULL	NULL	NULL	NULL	NULL	NULL
03***2	male	2005/07/13	65	NULL	/	/	NULL	NULL	NULL	NULL	NULL	NULL	no exam	no exam	no exam	no exam	no exam	no exam	no exam	no exam	no exam	no exam	no exam	no exam	no exam	no exam	no exam	no exam	NULL	NULL	Hyperlipidemia Cerebral infarction and Arteriosclerosis.	Please pay attention to routine health care and regular vascular health examination. Need to control calorie intake, regular exercise.	Right total carotid artery atherosclerosis. spinal artery circulation_normal.	cranial arterynormal.	brain exam_no abnormalities	Chronic sinusitis	brain circulation exam_normal.	NULL	NULL	NULL	NULL	normal	no	NULL	NULL	NULL	NULL	NULL	NULL
02***9	male	2009/08/04	53	NULL	/	/	NULL	NULL	NULL	NULL	NULL	NULL	no exam	no exam	no exam	no exam	no exam	no exam	no exam	no exam	no exam	no exam	no exam	no exam	no exam	no exam	no exam	no exam	NULL	NULL	hyperlipidemia The risk of stroke in the next decade is low.	Please Quit smoking . Need to control calorie intake, regular exercise, weight control. Avoid foods high in fat or cholesterol. Must Pay attention to the control of blood fat.	neck artery and spinal artery_normal.	cranial arterynormal.	brain exam_normal.	no exam	brain circulation exam_normal.	NULL	NULL	NULL	NULL	normal.	no	NULL	NULL	NULL	NULL	NULL	NULL
01***5	male	2006/05/29	71	98	80/120	84/132	16	55	36	174.0	76.7	NULL	no exam	no exam	no exam	no exam	no exam	no exam	no exam	no exam	no exam	no exam	no exam	no exam	no exam	no exam	no exam	no exam	NULL	NULL	hyperlipidemia Carotid atherosclerosis phenomenon. Suspected Sponge on the right side of the tumor.	Please follow up and treatment at neurology clinic. Regular vascular health examination. Please pay special attention, even if the current cerebrovascular health tests are normal can not guarantee that will not stroke still pay attention to daily health care, any discomfort, please seek medical treatment as soon as possible.	Bilateral total carotid artery mild sclerosis. spinal artery circulation_normal.	cranial arterynormal.	Suspected right sponge tumor.	no	brain circulation exam_normal.	NULL	NULL	NULL	NULL	normal.	no exam	NULL	NULL	88	NULL	19	18
00***8	female	2007/01/05	76	NULL	/	/	NULL	NULL	NULL	NULL	NULL	NULL	no exam	no exam	no exam	no exam	no exam	no exam	no exam	no exam	no exam	no exam	no exam	no exam	no exam	no exam	no exam	no exam	NULL	NULL	hypertension. hyperlipidemia Carotid atherosclerosis phenomenon, subclavian artery stenosis bleeding phenomenon. The risk of stroke in the next decade is high.	Please pay attention to routine health care and regular vascular health examination. Need regular exercise. Should eat light food, avoid salty foods. Avoid foods high in fat or cholesterol. Must pay attention to the control of blood pressure. Must pay attention to the control of blood sugar. Must Pay attention to the control of blood fat. Please take long-term rule medication. Please treat in neu…	Right total carotid artery atherosclerosis.	cranial arterynormal.	The phenomenon of mild hardening of the deep arteries in the brain.	NULL	brain circulation exam_normal.	NULL	NULL	NULL	NULL	normal.	NULL	NULL	NULL	NULL	NULL	NULL	NULL
95***0	male	2007/10/22	43	81	66/112	70/107	15	75	36.1	159.3	60.2	23.7	no	Left eye inside the skin white spot	normal	normal	no exam	normal	no exam	normal	normal	Right middle abdomen	normal	normal	normal	normal	normal	normal	NULL	NULL	The current inspection is normal. The risk of stroke in the next decade is low.	Need to control calorie intake, regular exercise, weight control.	neck artery and spinal artery_normal.	cranial arterynormal.	brain exam_normal.	no exam	brain circulation exam_normal.	NULL	NULL	NULL	NULL	normal.	NULL	NULL	NULL	NULL	NULL	NULL	NULL
94***3	female	2007/10/22	54	69	69/157	72/146	14	55	36.7	155.9	51.9	21.4	no	normal	normal	normal	no exam	normal	no exam	normal	normal	right lowerAbdominal tenderness	normal	normal	Right back pain	normal	normal	no exam	NULL	NULL	Hyperuricemia. The risk of stroke in the next decade is low.	Regular vascular health examination. Please pay special attention, even if the current cerebrovascular health tests are normal can not guarantee that will not stroke still pay attention to daily health care, any discomfort, please seek medical treatment as soon as possible.	spinal artery circulation_normal.neck artery and spinal artery_normal.	cranial arterynormal.	brain exam_normal.	no exam	brain circulation exam_normal.	NULL	NULL	NULL	NULL	normal.	NULL	NULL	NULL	NULL	NULL	NULL	NULL
94***0	female	2006/04/22	49	84	68/95	68/106	18	60	36.6	154.0	60.7	NULL	no	no exam	normal	normal	no exam	normal	no exam	normal	normal	no	normal	normal	no exam	no exam	normal	no exam	NULL	NULL	hyperuricemia. The current inspection is normal. The risk of stroke in the next decade is low.	Need regular exercise. Need to control calorie intake, regular exercise, weight control. Regular vascular health examination.	neck artery and spinal artery_normal. spinal artery circulation_mild insufficiency. Right vertebral artery congenital small.	cranial arterynormal.	brain exam_normal.	no exam	brain circulation exam_normal.	NULL	NULL	NULL	NULL	normal.	NULL	NULL	NULL	85	5.70	25	24
89***2	female	2005/04/09	54	NULL	85/135	80/138	18	68	36.3	160.5	56.9	NULL	no	normal	normal	surgical scar	normal	normal	normal	normal	normal	no	normal	normal	normal	normal	Foot thumb valgus	no exam	NULL	NULL	hyperlipidemia The risk of stroke in the next decade is low.	Regular vascular health examination.	neck artery and spinal artery_normal.	cranial arterynormal.	brain exam_normal.	no	brain circulation exam_normal.	NULL	NULL	NULL	NULL	normal	no	11.3	28.3	82	5.40	23	19
84***5	male	2005/03/29	54	90	110/176	111/177	14	76	36.4	171.4	80.8	NULL	no	normal	normal	normal	no exam	normal	normal	normal	normal	no	normal	normal	normal	normal	osteoarthritis	no exam	NULL	NULL	hypertension. High blood sugar. hyperlipidemia Carotid atherosclerosis phenomenon. brain arteriosclerosis. The risk of stroke in the next decade is moderate.	Need to control calorie intake, regular exercise, weight control. Should eat light food, avoid salty foods. Avoid foods high in fat or cholesterol. Avoid sweet food. Must pay attention to the control of blood pressure. Must pay attention to the control of blood sugar. Must Pay attention to the control of blood fat. Please take long-term rule medication. Regular vascular health examination.	Right total carotid artery atherosclerosis. spinal artery circulation_mild insufficiency.	cranial arterynormal.	brain exam_normal.	Chronic sinusitis.	The right middle cerebral artery and internal carotid stenosis.	NULL	NULL	NULL	NULL	normal	no	11.1	31.2	NULL	NULL	NULL	NULL
73***8	male	2010/01/11	57	82	76/120	86/127	14	75	36.7	162.8	60.3	22.8	no	normal	normal	normal	no exam	normal	no exam	normal	normal	no	normal	normal	no exam	normal	normal	normal	NULL	NULL	Carotid atherosclerosis phenomenon. brain Arteriosclerosis. The risk of stroke in the next decade is moderate.	Need regular exercise. Please pay attention to routine health care and regular vascular health examination. Should eat light food, avoid salty foods. Avoid foods high in fat or cholesterol. Avoid sweet food. cerebral vascular sclerosis phenomenon，Be careful (blood pressure, blood sugar, blood fat) control.	Right total carotid artery atherosclerosis. spinal artery circulation_normal. Right vertebral artery congenital small.	cranial arterynormal.	Deep brain Cerebral arteriosclerosis phenomenon.Small artery atherosclerosis phenomenon.	no exam	brain circulation exam_normal.	NULL	NULL	NULL	NULL	Refuse to take blood: refuse	no	NULL	NULL	NULL	NULL	NULL	NULL
62***5	male	2007/07/02	56	96	69/105	68/91	12	76	36.8	169.2	70.9	24.8	no	tinea pedis	normal	normal	no exam	normal	no exam	normal	normal	no	normal	normal	normal	normal	normal	normal	NULL	NULL	hyperlipidemia Carotid atherosclerosis phenomenon. Cerebral infarction and Arteriosclerosis. The risk of stroke in the next decade is moderate.	Need regular exercise. Must Pay attention to the control of blood fat. Please follow up at neurology clinic. Avoid foods high in fat or cholesterol.	Left total carotid atherosclerosis.	cranial arterynormal.	Deep brain infarction and arteriosclerosis phenomenon.	Left maxillonasal sinus polyp or mucocele.	brain circulation exam_normal.	NULL	NULL	NULL	NULL	normal.	NULL	NULL	NULL	90	4.90	27	30
57***8	female	2007/01/12	74	93	76/173	78/160	16	58	36.1	153.7	54.6	23.1	no	tinea pedis	normal	normal	no exam	normal	no exam	normal	normal	no	normal	normal	no exam	normal	normal	normal	NULL	NULL	hyperlipidemia mild hyperuricemia. The risk of stroke in the next decade is high.	Need regular exercise. Regular vascular health examination. Must Pay attention to the control of blood fat.	neck artery and spinal artery_normal.	cranial arterynormal.	brain exam_normal.	no	brain circulation exam_normal.	NULL	NULL	NULL	NULL	normal.	no	NULL	NULL	NULL	NULL	NULL	NULL
57***8	female	2007/01/12	51	94	63/120	60/118	16	76	37.1	170.0	63.8	22.1	no	normal	normal	normal	no exam	surgical scar	no exam	normal	normal	no	normal	normal	no exam	normal	normal	normal	NULL	NULL	mild hyperuricemia. Abnormal fetal protein. The current cerebrovascular examination are normal. The risk of stroke in the next decade is low.	Please pay attention to routine health care and regular vascular health examination.	neck artery and spinal artery_normal.	cranial arterynormal.	brain exam_normal.	Sinus mucosal thickening.	brain circulation exam_normal.	NULL	NULL	NULL	NULL	normal.	no	NULL	NULL	NULL	NULL	NULL	NULL
57***6	male	2007/01/12	74	89	63/95	67/97	16	57	36.1	180.0	75.0	23.1	no	tinea pedis	normal	normal	normal	normal	no exam	normal	normal	no	normal	normal	normal	normal	normal	normal	NULL	NULL	hyperlipidemia The risk of stroke in the next decade is moderate.	Must Pay attention to the control of blood fat. Avoid foods high in fat or cholesterol.	neck artery and spinal artery_normal.	cranial arterynormal.	brain exam_normal.	no	brain circulation exam_normal.	NULL	NULL	NULL	NULL	normal.	no	NULL	NULL	NULL	NULL	NULL	NULL
57***4	female	2007/01/12	68	89	60/127	69/124	16	80	36	160.1	64.2	25.0	no	normal	normal	normal	no exam	normal	no exam	normal	normal	no	normal	normal	no exam	normal	normal	normal	NULL	NULL	hyperlipidemia The risk of stroke in the next decade is moderate.	Must Pay attention to the control of blood fat. Avoid foods high in fat or cholesterol. Need to control calorie intake, regular exercise, weight control.	neck artery and spinal artery_normal.	cranial arterynormal.	brain exam_normal.	Chronic sinusitis.	brain circulation exam_normal.	NULL	NULL	NULL	NULL	normal.	no	NULL	NULL	NULL	NULL	NULL	NULL
53***9	male	2005/07/14	48	78	67/101	67/103	16	67	36.9	160.5	61.9	NULL	no	normal	normal	normal	no exam	normal	no exam	normal	normal	no	normal	normal	Slight slight left leg pain	normal	normal	no exam	NULL	NULL	The current inspection is normal. Hyperlipidemia	Please pay attention to routine health care and regular vascular health examination.	neck artery and spinal artery_normal.	cranial arterynormal.	brain exam_normal	no	brain circulation exam_normal.	NULL	NULL	NULL	NULL	normal	no exam	NULL	NULL	NULL	NULL	NULL	NULL
52***1	female	2007/01/12	53	75	70/117	68/107	16	69	36.6	164.3	57.0	21.1	no	Lips melanin precipitation	normal	normal	no exam	normal	no exam	normal	normal	no	normal	normal	Flatulence	normal	normal	normal	NULL	NULL	The current inspection is normal. The risk of stroke in the next decade is low.	Need regular exercise. Please pay attention to routine health care and regular vascular health examination.	neck artery and spinal artery_normal.	cranial arterynormal.	brain exam_normal.	no	brain circulation exam_normal.	NULL	NULL	NULL	NULL	normal.	no	NULL	NULL	NULL	NULL	NULL	NULL
50***4	male	2005/07/08	66	77	83/142	77/123	16	86	36.2	168.2	61.9	NULL	no	normal	normal	normal	normal	normal	no exam	normal	normal	no	normal	normal	normal	normal	normal	no exam	NULL	NULL	hyperglucosemia (Glycosylated hemoglobin ). Suspected Left anterior cerebral artery aneurysm The risk of stroke in the next decade is high. brain old infarction With old bleeding.	Please go back to the clinic to track aneurysms Avoid sweet food. Please go to neurology clinic (follow-up, treatment).	spinal artery circulation_normal. neck artery and spinal artery_normal.	cranial arterynormal.	Left cerebral artery perfusion area in the old infarcts on both sides of the brain with old hemorrhagic stroke	no	Suspected left anterior cerebral artery aneurysm.	NULL	NULL	NULL	NULL	normal	NULL	NULL	NULL	100	6.60	19	14
29***9	female	2007/10/22	59	78	53/96	52/98	16	61	35.6	160.7	59.6	23.1	no	Left upper quadrant birthmark	normal	normal	Left jaw surgical scar	normal	no exam	normal	normal	no	normal	normal	surgical scar	normal	normal	no exam	NULL	NULL	hyperlipidemia Carotid atherosclerosis phenomenon. The risk of stroke in the next decade is low.	Regular vascular health examination. Must Pay attention to the control of blood fat. Avoid foods high in fat or cholesterol. Please pay special attention, even if the current cerebrovascular health tests are normal can not guarantee that will not stroke still pay attention to daily health care, any discomfort, please seek medical treatment as soon as possible.	spinal artery circulation_normal.Left total carotid atherosclerosis.	cranial arterynormal.	brain exam_normal.	no exam	brain circulation exam_normal.	NULL	NULL	NULL	NULL	normal.	NULL	NULL	NULL	NULL	NULL	NULL	NULL
27***8	female	2006/04/18	44	87	68/119	69/108	14	60	37.3	160.6	59.4	NULL	no	normal	normal	normal	normal	normal	no exam	normal	normal	no	normal	normal	normal	normal	normal	no exam	NULL	NULL	hyperlipidemia Arteriosclerosis. The risk of stroke in the next decade is low. Uric acid abnormalities	Need to control calorie intake, regular exercise, weight control. Avoid foods high in fat or cholesterol. Must Pay attention to the control of blood fat. Please follow up at neurology clinic.	neck artery and spinal artery_normal.	Bilateral middle cerebral artery stenosis.	brain exam_normal.	no	brain circulation exam_normal.	NULL	NULL	NULL	NULL	normal.	no	NULL	NULL	75	4.70	18	16
02***7	male	2005/12/14	54	88	88/132	90/130	14	62	35.8	NULL	NULL	NULL	no	normal	normal	normal	normal	normal	no exam	normal	normal	no	normal	normal	normal	normal	normal	no exam	NULL	NULL	The risk of stroke in the next decade is low.	Please pay attention to routine health care and regular vascular health examination.	Bilateral total carotid artery mild sclerosis. spinal artery circulation_normal.	cranial arterynormal.	Pituitary gland tumor, about 1.4 cm	no	brain circulation exam_normal.	NULL	NULL	NULL	NULL	normal	no	NULL	NULL	108	5.70	29	41
02***1	male	2009/08/13	49	80	66/97	63/103	16	65	36	166.3	58.8	21.3	no	normal	normal	normal	no exam	normal	no exam	normal	normal	no	normal	normal	Flatulence	normal	normal	normal	NULL	NULL	The current cerebrovascular examination are normal. The risk of stroke in the next decade is low.	Please pay attention to routine health care and regular vascular health examination. Need to control calorie intake, regular exercise, weight control. Please pay special attention, even if the current cerebrovascular health tests are normal can not guarantee that will not stroke still pay attention to daily health care, any discomfort, please seek medical treatment as soon as possible.	neck artery and spinal artery_normal. spinal artery circulation_normal.	cranial arterynormal.	brain exam_no abnormalities	no exam	brain circulation exam_normal.	NULL	NULL	NULL	NULL	normal.	no	NULL	NULL	90	5.50	20	18
36***1	male	2007/01/12	49	103	97/174	99/149	16	71	36.8	171.7	99.5	33.8	Nephrolithiasis rhinitis did not take medicine	Onychomycosis	normal	normal	normal	normal	no exam	normal	normal	no	normal	normal	Right upper quadrant surgical scar	normal	normal	normal	NULL	NULL	hypertension. Abnormal liver function. Abnormal fetal protein. The risk of stroke in the next decade is moderate.	Must pay attention to the control of blood pressure. Should eat light food, avoid salty foods. Need to control calorie intake, regular exercise, weight control.	Carotid artery normal. spinal artery circulation_mild insufficiency.	cranial arterynormal.	brain exam_normal.	Chronic sinusitis.	brain circulation exam_normal.	NULL	NULL	NULL	NULL	normal.	no	NULL	NULL	NULL	NULL	NULL	NULL
25***4	male	2009/12/12	52	76	65/93	66/94	16	74	35.8	169.2	69.1	24.1	Myocardial infarction hyperlipidemia peptic ulcer	normal	normal	normal	normal	normal	no exam	normal	normal	no	normal	normal	normal	normal	normal	no exam	NULL	NULL	hyperlipidemia Carotid atherosclerosis phenomenon. The risk of stroke in the next decade is moderate.	Please Quit smoking . Please pay attention to routine health care and regular vascular health examination. Avoid foods high in fat or cholesterol. Avoid sweet food. Must Pay attention to the control of blood fat.	Left total carotid atherosclerosis. spinal artery circulation_normal.	cranial arterynormal.	brain exam_no abnormalities	no exam	brain circulation exam_normal.	NULL	NULL	NULL	NULL	normal.	no	NULL	NULL	84	5.60	21	38
74***7	female	2007/12/04	45	73	85/137	79/134	18	126	36.2	160.4	55.9	21.7	Mitral regurgitation, blood pressure even high	normal	normal	normal	no exam	normal	no exam	Fast heartbeat	normal	no	normal	normal	no exam	normal	Lower extremity pressure edema	normal	NULL	NULL	hypertension. hyperlipidemia Abnormal liver function. The risk of stroke in the next decade is low.	Need to control calorie intake, regular exercise, weight control. Should eat light food, avoid salty foods. Avoid foods high in fat or cholesterol Must pay attention to the control of blood pressure. Must Pay attention to the control of blood fat. Please follow up at neurology clinic.	neck artery and spinal artery_normal.	cranial arterynormal.	brain exam_normal.	no	brain circulation exam_normal.	NULL	NULL	NULL	NULL	normal.	no	NULL	NULL	92	5.30	18	22
58***7	male	2010/11/25	32	82	97/151	95/143	14	82	36.7	172.7	77.1	25.9	mild hypertension	normal	normal	normal	no exam	normal	no exam	normal	normal	no	normal	normal	no exam	no exam	normal	no exam	normal	NULL	hypertension. hyperlipidemia	Please pay attention to routine health care and regular vascular health examination. Please control the calorie intake, regular exercise, weight control. Should pay attention to the tracking of blood pressure. Must Pay attention to the control of blood fat. Should eat light food, avoid salty foods. Avoid sweet food. Avoid foods high in fat or cholesterol.	Carotid artery normal. spinal artery circulation_normal. The left vertebral artery congenital narrow.	cranial arterynormal.	brain exam_normal.	Chronic sinusitis.	brain circulation exam_normal.	NULL	NULL	NULL	NULL	normal.	no	33.0	11.0	100	5.40	22	37
62***7	female	2007/01/12	44	64	53/94	49/102	16	79	36.3	165.4	52.2	19.1	Knee cellulitis bile polyps	normal	normal	normal	no exam	normal	no exam	normal	normal	no	normal	normal	no exam	normal	normal	normal	NULL	NULL	The current inspection is normal. The risk of stroke in the next decade is low.	Need regular exercise. Please pay attention to routine health care and regular vascular health examination.	neck artery and spinal artery_normal.	cranial arterynormal.	brain exam_normal.	no	brain circulation exam_normal.	NULL	NULL	NULL	NULL	normal.	no	NULL	NULL	NULL	NULL	NULL	NULL
73***5	female	2007/05/28	47	82	56/98	59/104	14	62	36.6	156.3	53.2	21.8	Intestinal sticky headache	normal	normal	normal	no exam	normal	no exam	normal	normal	no	normal	normal	Bloating	normal	normal	normal	NULL	NULL	The current inspection is normal. The risk of stroke in the next decade is low.	Please pay attention to routine health care and regular vascular health examination. Need to control calorie intake, regular exercise, weight control. Please pay special attention, even if the current cerebrovascular health tests are normal can not guarantee that will not stroke still pay attention to daily health care, any discomfort, please seek medical treatment as soon as possible.	neck artery and spinal artery_normal.spinal artery circulation_normal.	cranial arterynormal.	Cerebral arteriosclerosis phenomenon.Small artery atherosclerosis phenomenon.	no exam	brain circulation exam_normal.	NULL	NULL	NULL	NULL	normal.	NULL	NULL	NULL	92	4.90	21	14
02***7	female	2007/01/20	39	70	72/119	73/122	14	85	36.7	154.9	55.6	23.2	Icahn slightly higher scalp a tumor about thirty years left chest pain history	Scalp about 1CM x 1CM tumor (prominent)	normal	normal	normal	normal	no exam	normal	normal	no	normal	normal	normal	normal	normal	normal	NULL	NULL	hyperlipidemia The risk of stroke in the next decade is low.	Must Pay attention to the control of blood fat. Need to control calorie intake, regular exercise, weight control. Please pay attention to routine health care and regular vascular health examination. Please pay special attention, even if the current cerebrovascular health tests are normal can not guarantee that will not stroke still pay attention to daily health care, any discomfort, please seek m…	neck artery and spinal artery_normal.spinal artery circulation_normal.	cranial arterynormal.	brain exam_no abnormalities	no	brain circulation exam_normal.	NULL	NULL	NULL	NULL	normal.	no	NULL	NULL	77	5.30	24	32
92***5	male	2005/06/25	47	84	71/112	71/107	18	70	35.8	169.3	70.9	NULL	hyperuricemia	tinea pedis,tinea pedis,Neck skin fat	normal	normal	normal	normal	no exam	normal	normal	no	normal	normal	normal	normal	normal	no exam	NULL	NULL	Left ventricular tumor	Please pay attention to routine health care and regular vascular health examination.	neck artery and spinal artery_normal.	cranial arterynormal.	Left ventricular brain tumor	no	brain circulation exam_normal.	NULL	NULL	NULL	NULL	normal	no	NULL	NULL	NULL	NULL	NULL	NULL
19***8	male	2009/12/21	46	80	87/137	88/142	14	55	36.9	169.5	72.6	25.3	hypertensionMedication	Left lower mole mole	normal	normal	normal	normal	no exam	normal	normal	no	normal	normal	normal	normal	normal	normal	NULL	NULL	hypertension(Medication). Carotid atherosclerosis phenomenon. Arteriovenous malformations (complete elimination). The risk of stroke in the next decade is moderate.	Must pay attention to the control of blood pressure. Regular vascular health examination. Please pay special attention, even if the current cerebrovascular health tests are normal can not guarantee that will not stroke still pay attention to daily health care, any discomfort, please seek medical treatment as soon as possible.	Bilateral total carotid artery mild sclerosis. spinal artery circulation_normal.	cranial arterynormal.	brain exam_normal.	no exam	brain circulation exam_normal.	NULL	NULL	NULL	NULL	normal.	no	NULL	NULL	NULL	NULL	NULL	NULL
64***8	male	2009/09/10	47	92	86/128	84/130	14	78	36.5	173.3	72.8	24.2	hypertension,Medication	Eczema with bipeds	normal	normal	no exam	Right clavicle prominent	normal	normal	normal	Around the navel	normal	normal	no exam	normal	normal	no exam	NULL	NULL	hypertension(control). hyperlipidemia Carotid atherosclerosis phenomenon. brain Arteriosclerosis. The risk of stroke in the next decade is low.	Need to control calorie intake, regular exercise, weight control. Should eat light food, avoid salty foods. Avoid foods high in fat or cholesterol. Must pay attention to the control of blood pressure. Must Pay attention to the control of blood fat. Please take long-term rule medication. Regular vascular health examination(Carotid ultrasound).	Left total carotid atherosclerosis. spinal artery circulation_normal.	cranial arterynormal.	Cerebral arteriosclerosis phenomenon.	no exam	brain circulation exam_normal.	NULL	NULL	NULL	NULL	normal.	no	NULL	NULL	106	6.10	24	35
93***7	female	2007/10/12	86	NULL	70/121	66/118	19	74	36.3	146.0	55.8	26.2	hypertension constipation	tinea pedis	normal	normal	no exam	normal	no exam	normal	normal	no	normal	normal	no exam	normal	normal	normal	NULL	NULL	hypertensionhistory(Control). Carotid mild sclerosis phenomenon. brain infarction and Arteriosclerosis. The risk of stroke in the next decade is high.	Please pay attention to routine health care and regular vascular health examination. Must pay attention to the control of blood pressure. Please take long-term rule medication.	Right total carotid artery moderate sclerosis. spinal artery circulation_normal	cranial arterynormal.	Cerebral arteriosclerosis phenomenon. Cerebral artery atherosclerosis phenomenon.	NULL	brain circulation exam_normal.	NULL	NULL	NULL	NULL	normal.	no	NULL	NULL	94	5.60	31	26
98***0	female	2011/04/09	58	84	74/144	74/143	16	68	35.9	162.7	63.7	24.1	hypertension	Hands and feet onychomycosis	Both sides of the neck and mandibular lymph nodes	normal	no exam	normal	no exam	normal	normal	no	normal	normal	no exam	normal	normal	normal	normal	no exam	hypertensionMedication in treatment. mild hyperlipidemia The risk of stroke in the next decade is moderate.	Please pay attention to routine health care and regular vascular health examination. Please control the calorie intake, regular exercise, weight control. Must pay attention to the control of blood pressure. Must Pay attention to the control of blood fat. Avoid sweet food. Avoid foods high in fat or cholesterol. Should eat light food, avoid salty foods. Please take long-term rule medication.	Carotid artery normal. spinal artery circulation_normal. Right vertebral artery congenital small.	cranial arterynormal.	brain exam_normal.	no exam	brain circulation exam_normal.	NULL	NULL	NULL	NULL	normal.	no	NULL	NULL	92	5.40	20	17
92***9	female	2007/06/06	68	100.5	70/107	75/106	16	72	36.5	152.4	63.4	27.3	hypertension	Left arm bruising	normal	normal	no exam	normal	normal	normal	normal	no	normal	normal	no exam	no exam	Varicose vein	normal	NULL	NULL	Arteriosclerosis. Carotid atherosclerosis phenomenon. The risk of stroke in the next decade is moderate.	Please pay attention to routine health care and regular vascular health examination. Need to control calorie intake, regular exercise, weight control. Please pay special attention, even if the current cerebrovascular health tests are normal can not guarantee that will not stroke still pay attention to daily health care, any discomfort, please seek medical treatment as soon as possible.	Bilateral total carotid artery mild sclerosis.spinal artery circulation_normal.	cranial arterynormal.	Cerebral arteriosclerosis phenomenon.Small artery atherosclerosis phenomenon.	no exam	brain circulation exam_normal.	NULL	NULL	NULL	NULL	normal.	NULL	NULL	NULL	89	5.60	21	13
19***7	male	2006/08/25	58	96	65/113	62/102	18	74	35.9	175.3	74.6	24.3	hypertension	tinea pedis	normal	normal	no exam	normal	no exam	normal	normal	no	normal	normal	no exam	normal	normal	normal	NULL	NULL	hypertension. Carotid atherosclerosis phenomenon. After the cerebral artery stenosis. The risk of stroke in the next decade is moderate.	Must pay attention to the control of blood pressure. Please follow up at neurology clinic. Regular vascular health examination. Please Quit smoking . Please pay special attention, even if the current cerebrovascular health tests are normal can not guarantee that will not stroke still pay attention to daily health care, any discomfort, please seek medical treatment as soon as possible.	Bilateral total carotid artery mild sclerosis.spinal artery circulation_normal.	cranial arterynormal.	brain exam_normal.	no	Left cerebral artery stenosis.	NULL	NULL	NULL	NULL	normal.	no exam	10.8	32.5	109	NULL	22	23
11***1	female	2010/02/04	54	99	65/130	92/126	14	76	36.3	163.4	74.8	28.0	hypertension	normal	normal	normal	normal	normal	no exam	normal	normal	no	normal	normal	normal	normal	normal	normal	NULL	NULL	Carotid atherosclerosis phenomenon. spinal artery circulation_mild insufficiency. Chronic renal insufficiency.	Please pay attention to routine health care and regular vascular health examination.	Bilateral total carotid artery mild sclerosis. spinal artery circulation_mild insufficiency.	cranial arterynormal.	Frontal lobe old lesions.	no exam	brain circulation exam_normal.	NULL	NULL	NULL	NULL	normal.	no	NULL	NULL	NULL	NULL	NULL	NULL
22***6	female	2010/11/15	62	85	51/92	42/90	14	71	36.1	157.1	44.4	18	hyperlipidemia anemia	normal	normal	normal	no exam	normal	no exam	normal	normal	no	normal	normal	normal	normal	normal	normal	no exam	no exam	Carotid atherosclerosis phenomenon. The risk of stroke in the next decade is low.	Please pay attention to routine health care and regular vascular health examination.	Bilateral total carotid artery mild sclerosis. spinal artery circulation_normal.	cranial arterynormal.	brain exam_no abnormalities .	no exam	brain circulation exam_normal.	NULL	NULL	NULL	NULL	normal.	no	NULL	NULL	88	5.70	23	20
65***2	female	2005/12/10	62	68	73/120	81/109	NULL	74	36.5	157.6	55.4	NULL	hyperlipidemia	normal	normal	normal	no exam	normal	no exam	normal	normal	no	normal	normal	no exam	no exam	normal	no exam	NULL	NULL	hyperlipidemia The risk of stroke in the next decade is moderate.	Please take long-term rule medication. Must Pay attention to the control of blood fat. Avoid foods high in fat or cholesterol. Need to control calorie intake, regular exercise, weight control. Please follow up at neurology clinic.	neck artery and spinal artery_normal.	cranial arterynormal.	brain exam_normal.	no exam	brain circulation exam_normal.	NULL	NULL	NULL	NULL	normal.	NULL	NULL	NULL	84	5.40	23	18
10***8	male	2005/11/03	53	95	76/114	70/101	12	79	36.3	176.4	86.5	NULL	hyperlipidemia	normal	normal	normal	no exam	normal	no exam	normal	normal	no	normal	normal	no exam	normal	normal	no exam	NULL	NULL	Slow sinusitis hyperlipidemia. Carotid mild sclerosis phenomenon. Brain and Arteriosclerosis. The risk of stroke in the next decade is moderate.	Need to control calorie intake, regular exercise, weight control. Should eat light food, avoid salty foods. Avoid foods high in fat or cholesterol. Must Pay attention to the control of blood fat. Please take long-term rule medication.	Right total carotid artery atherosclerosis. spinal artery circulation_normal.	cranial arterynormal.	Deep brain mild Cerebral arteriosclerosis phenomenon.Small artery atherosclerosis phenomenon.	Chronic sinusitis.	brain circulation exam_normal.	NULL	NULL	NULL	NULL	normal.	no	NULL	NULL	102	5.30	20	28
73***6	female	2010/11/10	44	72	81/127	83/130	18	91	36	163.2	53.7	20.2	High triglyceride	normal	normal	normal	no exam	normal	no exam	normal	normal	no	normal	normal	no exam	normal	normal	normal	no exam	no exam	hyperlipidemia Right frontal lobe old lesions. The risk of stroke in the next decade is moderate.	Please Quit smoking .Please pay attention to routine health care and regular vascular health examination. Need to control calorie intake, regular exercise, weight control. Must Pay attention to the control of blood fat. Avoid sweet food. Avoid foods high in fat or cholesterol.	neck artery and spinal artery_normal. spinal artery circulation_normal.	cranial arterynormal.	Right frontal lobe old lesions.	no exam	brain circulation exam_normal.	NULL	NULL	NULL	NULL	normal.	no	NULL	NULL	79	4.40	35	25
52***8	male	2007/01/12	60	97	102/167	101/173	14	74	37	165.6	74.7	27.2	hepatitis B carrier	Neck skin drape	normal	normal	no exam	normal	no exam	normal	normal	no	normal	normal	normal	normal	normal	normal	NULL	NULL	hypertension. High blood sugar. CRP too high. The risk of stroke in the next decade is moderate.	Must pay attention to the control of blood pressure. Must pay attention to the control of blood sugar. Avoid sweet food. Should eat light food, avoid salty foods. Need to control calorie intake, regular exercise, weight control.	neck artery and spinal artery_normal. The left vertebral artery congenital narrow.	cranial arterynormal.	Stem old disease	no	brain circulation exam_normal.	NULL	NULL	NULL	NULL	normal.	no	NULL	NULL	NULL	NULL	NULL	NULL
25***4	female	2010/09/15	33	79	64/90	68/92	14	78	37.8	150.5	46.6	20.6	Hemorrhoids	normal	normal	normal	no exam	normal	no exam	normal	normal	no	normal	normal	no exam	normal	normal	normal	no exam	no exam	The current cerebrovascular examination are normal. mild hyperlipidemia The risk of stroke in the next decade is low.	Please pay attention to routine health care and regular vascular health examination. Need regular exercise. Must Pay attention to the control of blood fat.Avoid foods high in fat or cholesterol. Please pay special attention, even if the current cerebrovascular health tests are normal can not guarantee that will not stroke still pay attention to daily health care, any discomfort, please seek medic…	neck artery and spinal artery_normal. spinal artery circulation_normal.	cranial arterynormal.	brain exam_normal.	no exam	brain circulation exam_normal.	NULL	NULL	NULL	NULL	normal.	no	NULL	NULL	80	5.80	12	11
10***1	female	2010/04/15	49	77	71/121	66/108	16	63	36.4	152.1	55.4	23.9	Gastroesophageal reflux	normal	normal	normal	normal	normal	no exam	normal	normal	upper abdomen	normal	normal	no exam	normal	normal	normal	no exam	no exam	The current cerebrovascular examination are normal. The risk of stroke in the next decade is low.	Please pay attention to routine health care and regular vascular health examination. Need to control calorie intake, regular exercise, weight control. Please pay special attention, even if the current cerebrovascular health tests are normal can not guarantee that will not stroke still pay attention to daily health care, any discomfort, please seek medical treatment as soon as possible.	neck artery and spinal artery_normal. spinal artery circulation_normal.	cranial arterynormal.	brain exam_no abnormalities	no exam	brain circulation exam_normal.	NULL	NULL	NULL	NULL	normal.	no	NULL	NULL	NULL	NULL	NULL	NULL
44***8	male	2005/06/25	57	83	89/158	91/152	17	70	36	170.4	69.7	NULL	duodenal ulcer Colorectal polyps	normal	normal	normal	normal	normal	no exam	normal	normal	no	normal	normal	normal	normal	normal	no exam	NULL	NULL	hypertension. brain old infarction. The risk of stroke in the next decade is high.	Must pay attention to the control of blood pressure. Please take long-term rule medication. Regular vascular health examination. Please go to neurology clinic (follow-up, treatment).	neck artery and spinal artery_normal. Vertebral artery blood normal.	cranial arterynormal.	Right in the cerebral artery perfusion area of ​​the old infarction	no	brain circulation exam_normal.	NULL	NULL	NULL	NULL	normal	no	NULL	NULL	NULL	NULL	NULL	NULL
03***0	male	2006/06/02	56	72	76/95	66/93	18	78	36.6	176.2	53.8	NULL	duodenal ulcer	normal	normal	normal	normal	normal	no exam	normal	normal	no	normal	normal	normal	normal	normal	no exam	NULL	NULL	hyperlipidemia The risk of stroke in the next decade is low. High-sensitivity C-reactive protein abnormalities (CRP). Abnormal fibrinogen	Need regular exercise. Must Pay attention to the control of blood fat. Avoid foods high in fat or cholesterol. Please go to neurology clinic (follow-up).	neck artery and spinal artery_normal.	cranial arterynormal.	brain exam_normal.	Chronic sinusitis.	brain circulation exam_normal.	NULL	NULL	NULL	NULL	normal.	NULL	NULL	NULL	84	5.70	18	13
61***5	male	2010/08/19	53	85	99/139	98/136	16	82	35.8	170.2	73.2	25.3	Drink cold syrup every day for more than 20 years, high cholesterol in medication	normal	normal	normal	no exam	normal	no exam	normal	normal	no	normal	normal	no exam	normal	normal	normal	NULL	NULL	hyperlipidemia Abnormal cysteine.	Please Quit smoking . Please pay attention to routine health care and regular vascular health examination. Need to control calorie intake, regular exercise, weight control. Avoid foods high in fat or cholesterol. Must Pay attention to the control of blood fat. Please take more green vegetables and vitamin B supplement group.	neck artery and spinal artery_normal. The left vertebral artery congenital narrow.	cranial arterynormal.	brain exam_normal.	Chronic sinusitis.	brain circulation exam_normal.	NULL	NULL	NULL	NULL	normal.	no	NULL	NULL	100	5.70	18	16
29***5	male	2005/07/13	74	90	67/139	67/138	14	48	36.5	173.7	70.8	NULL	diabetes.hypertension.Cardiovascular diseases insomnia	A Jia, suspected eczema	normal	normal	normal	normal	no exam	normal	normal	no	normal	normal	normal	normal	Right shoulder activity, angle down	no exam	NULL	NULL	hypertension. High blood sugar. Carotid atherosclerosis phenomenon. Cerebral infarction and Arteriosclerosis.	Please pay attention to routine health care and regular vascular health examination. Must pay attention to the control of blood pressure. Must pay attention to the control of blood sugar.	Left total carotid atherosclerosis. spinal artery circulation_normal.	cranial arterynormal.	Deep brain infarction and arteriosclerosis phenomenon.	Chronic sinusitis	brain circulation exam_normal.	NULL	NULL	NULL	NULL	normal	no exam	NULL	NULL	132	6.00	23	23
75***3	male	2007/10/22	84	84	52/112	54/105	15	61	35.5	160.7	63.4	24.6	diabetes Lumbar bone assassination	Foot, tinea pedis	normal	normal	normal	normal	no exam	normal	normal	no	normal	normal	normal	normal	normal	normal	NULL	NULL	hyperlipidemia hyperglucosemia (in control). Carotid atherosclerosis phenomenon. The risk of stroke in the next decade is high.	Avoid sweetened food. Please take long-term rule medication. Must pay attention to the control of blood sugar. Must pay attention to the control of blood fat. Avoid foods high in fat or cholesterol. Regular Vascular Health Check (Carotid Ultrasound). Need to control calorie intake, regular exercise, weight control.	The left vertebral artery congenital small. Bilateral total carotid artery mild sclerosis.	The left vertebral artery congenital small.	brain exam_normal.	no exam	brain circulation exam_normal.	NULL	NULL	NULL	NULL	normal.	NULL	NULL	NULL	NULL	NULL	NULL	NULL
75***6	female	2009/05/04	52	100	48/92	41/94	14	70	36.5	151.4	59.2	25.8	diabetes Mediterranean anemia peptic ulcer	normal	normal	normal	normal	normal	no exam	normal	normal	no	normal	normal	normal	normal	Degeneration of the knee	normal	NULL	NULL	hyperlipidemia hyperglucosemia (with medication). tension headache. The risk of stroke in the next decade is moderate.	Please Quit smoking . Must pay attention to the control of blood sugar. Must Pay attention to the control of blood fat. Regular vascular health examination. Please pay special attention, even if the current cerebrovascular health tests are normal can not guarantee that will not stroke still pay attention to daily health care, any discomfort, please seek medical treatment as soon as possible.	neck artery and spinal artery_normal. spinal artery circulation_normal.	cranial arterynormal.	brain exam_normal.	no exam	brain circulation exam_normal.	NULL	NULL	NULL	NULL	normal.	no	NULL	NULL	115	5.90	27	41
97***4	male	2006/04/21	72	92	71/129	65/145	16	86	37.1	165.8	70.2	NULL	diabetes hypertension benign BPH	normal	normal	normal	Parotid enlargement on the left	normal	no exam	normal	normal	no	normal	normal	normal	normal	Lower extremities slightly oppression edema	no exam	NULL	NULL	High blood sugar. Cerebral infarction and Arteriosclerosis. Left cheek tumor new brain stem blood vessels infarction	Must pay attention to the control of blood pressure. Must pay attention to the control of blood sugar. Please pay attention to routine health care and regular vascular health examination. Please go to neurology clinic (follow-up, treatment).	Left total carotid atherosclerosis. spinal artery circulation_normal.	cranial arterynormal.	Deep brain infarction and arteriosclerosis phenomenon.	Chronic sinusitis.	Left middle cerebral artery stenosis	NULL	NULL	NULL	NULL	normal.	NULL	10.5	29.3	118	6.20	16	22
12***8	female	2006/12/05	46	79	62/130	65/130	20	77	35.6	151.6	59.6	25.9	Degenerative arthritis. High cholesterol right breast benign esophageal reflux	normal	normal	normal	no exam	normal	no exam	normal	normal	no	normal	normal	no exam	normal	normal	normal	NULL	NULL	hyperlipidemia chronic headache. The risk of stroke in the next decade is low.	Must Pay attention to the control of blood fat. Regular vascular health examination. Please pay special attention, even if the current cerebrovascular health tests are normal can not guarantee that will not stroke still pay attention to daily health care, any discomfort, please seek medical treatment as soon as possible.	neck artery and spinal artery_normal.spinal artery circulation_normal.	cranial arterynormal.	brain exam_normal.	no	brain circulation exam_normal.	NULL	NULL	NULL	NULL	normal.	no exam	NULL	NULL	87	5.60	21	15
68***1	male	2010/11/10	53	87	81/116	78/115	18	72	36.7	163.0	71.5	26.9	Hepatitis B.	normal	normal	normal	no exam	normal	no exam	normal	normal	no	normal	normal	no exam	normal	normal	normal	no exam	no exam	High blood sugar. hyperlipidemia Carotid atherosclerosis phenomenon. The risk of stroke in the next decade is moderate.	Please pay attention to routine health care and regular vascular health examination. Need to control calorie intake, regular exercise, weight control. Must pay attention to the control of blood sugar. Must Pay attention to the control of blood fat. Avoid sweet food. Avoid foods high in fat or cholesterol.	Right total carotid artery atherosclerosis. spinal artery circulation_normal.	cranial arterynormal.	brain exam_no abnormalities .	no exam	brain circulation exam_normal.	NULL	NULL	NULL	NULL	normal.	no	NULL	NULL	281	11.80	36	45
51***6	male	2007/01/12	40	90	89/142	95/154	14	88	36.9	163.5	71.4	26.7	Blood pressure slightly higher (six months) one after another _with H. pylori medication	normal	normal	normal	normal	normal	no exam	normal	normal	no	normal	normal	normal	normal	normal	normal	NULL	NULL	hypertension. mild hyperuricemia. CRP abnormal. The risk of stroke in the next decade is moderate.	Must pay attention to the control of blood pressure. Regular vascular health examination. Should eat light food, avoid salty foods. Need to control calorie intake, regular exercise, weight control. Please follow up at neurology clinic.	neck artery and spinal artery_normal.	cranial arterynormal.	brain exam_normal.	Sinus mucosal thickening.	brain circulation exam_normal.	NULL	NULL	NULL	NULL	normal.	no	NULL	NULL	NULL	NULL	NULL	NULL
52***8	male	2007/01/12	45	89	73/109	59/103	16	53	35.7	167.3	68.2	24.4	Acute liver	normal	normal	normal	no exam	normal	no exam	normal	normal	no	normal	normal	normal	normal	normal	normal	NULL	NULL	hyperlipidemia The risk of stroke in the next decade is low.	Must Pay attention to the control of blood fat. Avoid foods high in fat or cholesterol. Need to control calorie intake, regular exercise, weight control. Please follow up at neurology clinic.	neck artery and spinal artery_normal.	cranial arterynormal.	brain exam_normal.	no	brain circulation exam_normal.	NULL	NULL	NULL	NULL	normal.	no	NULL	NULL	NULL	NULL	NULL	NULL
73***0	female	2005/11/17	63	75	68/134	65/123	16	74	37.1	147.1	55.4	NULL	Abnormal renal function	normal	normal	surgical scar	no exam	normal	no exam	normal	normal	no	normal	normal	no exam	normal	normal	no exam	NULL	NULL	Hyperlipidemia Carotid atherosclerosis phenomenon. The risk of stroke in the next decade is moderate.	Avoid foods high in fat or cholesterol. Please pay attention to routine health care and regular vascular health examination. Please pay special attention, even if the current cerebrovascular health tests are normal can not guarantee that will not stroke still pay attention to daily health care, any discomfort, please seek medical treatment as soon as possible.	Bilateral total carotid artery mild sclerosis.	cranial arterynormal.	brain exam_normal	no	brain circulation exam_normal.	NULL	NULL	NULL	NULL	normal	no	NULL	NULL	96	5.70	21	24
40***4	male	2007/01/08	79	101	79/137	83/122	20	76	35	172.1	63.1	21.3	Sciatica blood sugar slightly higher (not taking medicine)	normal	normal	normal	Left jaw scar	normal	no exam	normal	normal	no	normal	normal	normal	normal	Left hand trembling suspicious Jinshen hysteria, lift the foot test: two knee tight, neurology clinic follow-up treatment	normal	NULL	NULL	High blood sugar. Brain cerebral artery stenosis. Homocysteine is too high(>50). The risk of stroke in the next decade is high.	Must pay attention to the control of blood sugar. Please follow up at neurology clinic. Regular vascular health examination. Please pay special attention, even if the current cerebrovascular health tests are normal can not guarantee that will not stroke still pay attention to daily health care, any discomfort, please seek medical treatment as soon as possible.	neck artery and spinal artery_normal.spinal artery circulation_normal.	cranial arterynormal.	brain exam_normal.	no	Right middle cerebral artery stenosis.	NULL	NULL	NULL	NULL	normal.	no exam	11.7	32.3	221	11.30	17	13
70***9	male	2005/08/19	54	80	77/112	79/123	18	88	36.6	173	79.8	NULL	Sciatica	tinea pedistinea pedis	normal	normal	no exam	normal	normal	normal	normal	no	normal	normal	no exam	normal	normal	no exam	NULL	NULL	Homocysteine is mild high. The risk of stroke in the next decade is low. Small ball anemia	Please consult hemotologist Regular vascular health examination. Cysteine and anemia Please pay special attention, even if the current cerebrovascular health tests are normal can not guarantee that will not stroke still pay attention to daily health care, any discomfort, please seek medical treatment as soon as possible.	neck artery and spinal artery_normal. spinal artery circulation_mild insufficiency Right vertebral artery congenital small.	cranial arterynormal.	brain exam_normal	no exam	brain circulation exam_normal.	NULL	NULL	NULL	NULL	normal	NULL	12.4	30.4	87	5.60	16	16
54***6	male	2008/09/30	28	86	69/108	68/110	18	74	36.5	174.3	75.1	24.7	no exam	normal	normal	normal	no exam	normal	no exam	normal	normal	no	normal	normal	no exam	no exam	normal	no exam	NULL	NULL	hyperlipidemia The risk of stroke in the next decade is low.	Please Quit smoking . Must Pay attention to the control of blood fat. Avoid foods high in fat or cholesterol. Need to control calorie intake, regular exercise, weight control.	Carotid artery normal. spinal artery circulation_normal. Right vertebral artery congenital small.	cranial arterynormal.	brain exam_normal.	no exam	brain circulation exam_normal.	NULL	NULL	NULL	NULL	normal.	no	12.1	35.9	85	5.50	20	31
57***7	male	2007/09/12	22	77	59/98	52/99	NULL	54	35.8	177.2	63.1	20.1	no	normal	normal	normal	no exam	normal	no exam	Arrhythmia	normal	no	normal	normal	no exam	no exam	normal	no exam	NULL	NULL	The current inspection is normal.	Please pay attention to routine health care and regular vascular health examination.	neck artery and spinal artery_normal.	cranial arterynormal.	brain exam_normal.	NULL	brain circulation exam_normal.	NULL	NULL	NULL	NULL	normal.	no	12.4	34.8	77	5.20	22	20
03***8	male	2007/10/18	57	90	84/146	75/135	17	91	36.2	163.4	66.0	24.7	hypertension take the Medicine two years	normal	normal	normal	normal	normal	no exam	normal	normal	no	normal	normal	surgical scar	normal	normal	normal	NULL	NULL	hypertension. hyperlipidemia Carotid atherosclerosis phenomenon. The risk of stroke in the next decade is moderate.	Please pay attention to routine health care and regular vascular health examination. Need to control calorie intake, regular exercise, weight control. Avoid foods high in fat or cholesterol. Please Quit smoking . Must pay attention to the control of blood pressure. Must Pay attention to the control of blood fat. Please take long-term rule medication.	Bilateral total carotid artery moderate sclerosis. spinal artery circulation_normal.	cranial arterynormal.	brain exam_normal.	Bilateral otitis media	brain circulation exam_normal.	NULL	NULL	NULL	NULL	normal.	no	10.8	31.7	97	5.60	15	20
31***7	male	2010/02/24	44	95	89/123	81/119	20	81	37.2	169.6	86.7	30.1	hypertension	normal	normal	normal	no exam	normal	no exam	normal	normal	no	normal	normal	no exam	no exam	normal	normal	NULL	NULL	mild hyperglucosemia. Abnormal cysteine.	Please pay attention to routine health care and regular vascular health examination. Must pay attention to the control of blood sugar. Please take more green vegetables and vitamin B supplement group.	neck artery and spinal artery_normal.	cranial arterynormal.	brain exam_normal.	no exam	brain circulation exam_normal.	NULL	NULL	NULL	NULL	normal.	no	11.4	29.1	113	6.10	22	38
49***7	male	2005/07/01	50	102	76/132	79/132	16	79	36.8	181.2	92.5	NULL	B explosive hepatitis B	normal	normal	normal	no exam	normal	no exam	normal	normal	no	normal	normal	no exam	normal	normal	no exam	NULL	NULL	Hyperlipidemia hypoleukocytocemia and big ball anemiaanemia Homocysteine is too high	Regular vascular health examination. Please pay special attention, even if the current cerebrovascular health tests are normal can not guarantee that will not stroke still pay attention to daily health care, any discomfort, please seek medical treatment as soon as possible. Please consult hemotologist	neck artery and spinal artery_normal. spinal artery circulation_normal.	cranial arterynormal.	brain exam_normal	Chronic sinusitis	brain circulation exam_normal.	NULL	NULL	NULL	NULL	normal	NULL	11.0	27.3	96	4.80	36	36
69***1	male	2010/10/18	67	94	80/140	75/139	18	95	36.5	170.4	78.8	27.1	hypertension diabetes	normal	normal	normal	no exam	normal	no exam	normal	normal	no	normal	normal	no exam	normal	Knee degenerative arthritis	no exam	NULL	NULL	hypertensionMedication in treatment. diabetesMedication in treatment. Carotid atherosclerosis phenomenon. The risk of stroke in the next decade is high.	Please pay attention to routine health care and regular vascular health examination. Need to control calorie intake, regular exercise, weight control. Must pay attention to the control of blood pressure. Must pay attention to the control of blood sugar. Should eat light food, avoid salty foods. Avoid sweet food. Please take long-term rule medication. Please pay special attention, even if the curr…	Bilateral total carotid artery mild sclerosis. spinal artery circulation_normal.	cranial arterynormal.	brain exam_normal.	no exam	brain circulation exam_normal.	NULL	NULL	NULL	NULL	normal.	no	12.70	25.6	82	5.30	25	24
42***1	male	2011/06/11	69	98	57/95	59/90	18	79	35.0	178.8	83.3	26.1	Pericardial effusion	tinea pedis	normal	normal	no exam	normal	no exam	Heart murmur	normal	no	normal	normal	no exam	normal	normal	normal	no exam	no exam	Abnormal cysteine. Carotid atherosclerosis phenomenon. Cerebral arteriosclerosis phenomenon. Suspected Right middle cerebral artery aneurysm. The risk of stroke in the next decade is moderate.	Please pay attention to routine health care and regular vascular health examination. Please control the calorie intake, regular exercise, weight control. Please take more green vegetables and vitamin B supplement group. Please pay special attention, even if the current cerebrovascular health tests are normal can not guarantee that will not stroke still pay attention to daily health care, any disc…	Right total carotid artery atherosclerosis. spinal artery circulation_normal.	cranial arterynormal.	Cerebral arteriosclerosis phenomenon.	no exam	Suspected right cerebral artery aneurysm.	NULL	NULL	NULL	NULL	normal.	no	11.2	32.6	110	5.90	30	29
80***9	male	2007/07/11	37	95	77/140	80/119	18	89	35.6	189.9	90.6	25.1	no	normal	normal	normal	no exam	normal	no exam	normal	normal	no	normal	normal	no exam	no exam	normal	no exam	NULL	NULL	hypertriglycemia Abnormal liver function.	Please pay attention to routine health care and regular vascular health examination. Must Pay attention to the control of blood fat.	neck artery and spinal artery_normal.	cranial arterynormal.	brain exam_no abnormalities	Chronic sinusitis.	brain circulation exam_normal.	NULL	NULL	NULL	NULL	normal.	no	11.5	31.8	97	5.60	48	105
31***9	male	2008/05/07	49	99	96/130	98/138	14	70	36.2	160.8	66.8	NULL	no exam	no exam	no exam	no exam	no exam	no exam	no exam	no exam	no exam	no exam	no exam	no exam	no exam	no exam	no exam	no exam	NULL	NULL	hyperlipidemia Abnormal liver function.	Please pay attention to routine health care and regular vascular health examination. Must Pay attention to the control of blood fat.	neck artery and spinal artery_normal.	cranial arterynormal.	brain exam_normal.	NULL	brain circulation exam_normal.	NULL	NULL	NULL	NULL	normal.	no	11.2	26.2	103	5.60	38	89
05***0	male	2010/03/03	70	88	68/121	61/126	17	62	35.9	167.0	72.3	25.9	hypertension	Gray toenails	normal	normal	no exam	normal	no exam	normal	normal	no	normal	normal	no exam	no exam	normal	no exam	NULL	no exam	Abnormal cysteine. Carotid atherosclerosis phenomenon. Cerebral infarction and Arteriosclerosis.	Please pay attention to routine health care and regular vascular health examination. Please take more green vegetables and vitamin B supplement group. Need to control calorie intake, regular exercise, weight control.	Bilateral total. Carotid artery mild to moderate sclerosis.	cranial arterynormal.	Deep brain infarction and arteriosclerosis phenomenon.	Chronic sinusitis.	brain circulation exam_normal.	NULL	NULL	NULL	NULL	normal.	no	10.8	33.9	79	6.00	27	30
92***8	male	2007/03/21	57	NULL	83/124	80/132	16	81	36.3	172.8	82.1	27.5	hypertension diabetes Dyslipidemia hand trembling	normal	normal	normal	no exam	normal	no exam	normal	normal	no	normal	normal	normal	no exam	Degenerative arthritis, hands shaking	no exam	NULL	NULL	brain Arteriosclerosis. hypertriglycemia	Please pay attention to routine health care and regular vascular health examination.	neck artery and spinal artery_normal.	cranial arterynormal.	Deep brain Cerebral arteriosclerosis phenomenon.Small artery atherosclerosis phenomenon.	NULL	brain circulation exam_normal.	NULL	NULL	NULL	NULL	normal.	no	11.3	29.7	96	5.50	25	28
68***4	female	2010/10/01	39	72	91/141	98/132	16	69	36.4	161.7	61.4	23.5	no	normal	normal	surgical scar	no exam	normal	no exam	normal	normal	no	normal	normal	no exam	normal	normal	normal	normal	no exam	The current cerebrovascular examination are normal. Abnormal cysteine. The risk of stroke in the next decade is low.	Please pay attention to routine health care and regular vascular health examination. Need to control calorie intake, regular exercise, weight control. Please take more green vegetables and vitamin B supplement group. Please pay special attention, even if the current cerebrovascular health tests are normal can not guarantee that will not stroke still pay attention to daily health care, any discomf…	Carotid artery normal. spinal artery circulation_normal. The left vertebral artery congenital narrow.	cranial arterynormal.	brain exam_normal.	no exam	brain circulation exam_normal.	NULL	NULL	NULL	NULL	normal.	no	11.65	38.8	97	5.50	18	21
69***4	male	2008/12/25	46	102	93/165	99/163	18	76	36.4	181.9	101.0	30.5	no exam	normal	normal	normal	no exam	normal	no exam	normal	normal	no	normal	normal	no exam	normal	normal	normal	NULL	NULL	hyperlipidemia hypertension. Homocysteine is too high. C-reactive protein (inflammation index) is too high. Carotid atherosclerosis phenomenon. Cerebral infarction and Arteriosclerosis. The risk of stroke in the next decade is high.	Need to control calorie intake, regular exercise, weight control. Should eat light food, avoid salty foods. Avoid foods high in fat or cholesterol. Must pay attention to the control of blood pressure. Must Pay attention to the control of blood fat. Please take long-term rule medication.	Left total carotid atherosclerosis.	Left cerebral artery stenosis. Blood flow signals have signs of stenosis of the cranial artery.	Deep brain infarction and arteriosclerosis phenomenon.	mild sinusitis.	Left cerebral artery stenosis.	NULL	NULL	NULL	NULL	normal.	no	10.8	27.0	107	5.80	17	33
99***0	male	2010/10/21	32	79	73/104	64/112	12	65	36.1	177.2	68.3	21.8	High triglyceride high blood pressure	normal	normal	normal	no exam	normal	no exam	normal	normal	no	normal	normal	no exam	normal	normal	normal	normal	no exam	hyperlipidemia(history). The risk of stroke in the next decade is low.	Please pay attention to routine health care and regular vascular health examination. Need to control calorie intake, regular exercise, weight control. Must Pay attention to the control of blood fat. Avoid foods high in fat or cholesterol. Please pay special attention, even if the current cerebrovascular health tests are normal can not guarantee that will not stroke still pay attention to daily he…	neck artery and spinal artery_normal. spinal artery circulation_normal.	cranial arterynormal.	brain exam_no abnormalities .	no exam	brain circulation exam_normal.	NULL	NULL	NULL	NULL	normal.	no	11.75	33.4	84	4.90	21	24
63***2	female	2009/08/26	53	80	59/101	59/90	17	68	37.2	160.6	64.7	25.1	Dizzy	tinea pedis	normal	normal	no exam	normal	no exam	normal	normal	no	normal	normal	no exam	normal	normal	normal	NULL	NULL	High blood sugar. Homocysteine is mild high. Abnormal liver function.	Must pay attention to the control of blood sugar. Avoid sweet food. Please pay attention to routine health care and regular vascular health examination.	neck artery and spinal artery_normal. Right vertebral artery congenital small.	cranial arterynormal.	brain exam_normal.	no exam	brain circulation exam_normal.	NULL	NULL	NULL	NULL	normal.	no	11.0	30.0	139	5.90	35	51
08***7	male	2009/08/27	40	87	78/115	79/119	14	76	36.2	174.4	85.1	28.0	no	normal	normal	normal	no exam	normal	no exam	normal	normal	no	normal	normal	no exam	normal	Left hip surgical scar	normal	NULL	NULL	hyperlipidemia Homocysteine is too high. brain mild Arteriosclerosis. The risk of stroke in the next decade is low.	Need to control calorie intake, regular exercise, weight control. Avoid foods high in fat or cholesterol. Please take more green vegetables and vitamin B supplement group. Must Pay attention to the control of blood fat.	neck artery and spinal artery_normal. spinal artery circulation_normal.	cranial arterynormal.	Deep brain mild Cerebral arteriosclerosis phenomenon.Small artery atherosclerosis phenomenon.	Nasal diaphragm bending. Left turbinate hypertrophy.	brain circulation exam_normal.	NULL	NULL	NULL	NULL	normal.	no	11.0	27.4	90	5.90	35	60
82***1	male	2010/08/24	45	88	67/113	67/112	16	64	35.9	167.3	78.6	28.1	no	normal	normal	normal	no exam	normal	no exam	normal	normal	no	normal	normal	no exam	no exam	normal	no exam	no exam	no exam	hyperlipidemia Abnormal cysteine. The risk of stroke in the next decade is low.	Please pay attention to routine health care and regular vascular health examination. Need to control calorie intake, regular exercise, weight control. Avoid foods high in fat or cholesterol. Must Pay attention to the control of blood fat. Please take more green vegetables and vitamin B supplement group.	neck artery and spinal artery_normal. spinal artery circulation_normal.	cranial arterynormal.	brain exam_normal.	no exam	brain circulation exam_normal.	NULL	NULL	NULL	NULL	normal.	no	11.10	30.0	87	5.60	27	42
62***3	male	2008/11/21	51	NULL	90/143	86/139	18	68	36.8	164.6	59.4	21.9	hypertension	tinea pedis	normal	normal	no exam	normal	no exam	normal	normal	no	normal	normal	normal	normal	normal	normal	NULL	NULL	hypertension. hyperlipidemia Abnormal cysteine. suspectedVenous malformation, on the left prefrontal. The risk of stroke in the next decade is moderate.	Need regular exercise. Should eat light food, avoid salty foods. Avoid foods high in fat or cholesterol. Must pay attention to the control of blood pressure. Must Pay attention to the control of blood fat. Please take long-term rule medication. Please go to neurology clinic (follow-up).	neck artery and spinal artery_normal.	cranial arterynormal.	The suspected venous malformation, on the left prefrontal.	Sinus mucosal thickening.	no exam	NULL	NULL	NULL	NULL	normal.	no	11.3	32.9	78	5.10	17	19
26***9	male	2005/02/23	57	76	56/131	63/139	20	70	35.5	161.5	55.7	NULL	hypertension,Medication	tinea pedis	normal	normal	no exam	normal	no exam	normal	normal	no	normal	normal	no exam	no exam	normal	no exam	NULL	NULL	hyperglucosemia 、neck arteriosclerosis、Cerebral infarction and arteriosclerosis、The risk of stroke in the next decade is high.	Please pay attention to routine health care and regular vascular health examination.Must pay attention to the control of blood sugar.	Right total carotid artery atherosclerosis	cranial arterynormal.	Deep brain infarction and arteriosclerosis phenomenon.	no	brain circulation exam_normal.	NULL	NULL	NULL	NULL	normal	no	12.6	33.2	135	5.80	14	12
80***6	male	2007/08/03	30	91	63/116	69/119	18	55	35.8	180.7	90.4	NULL	no exam	no exam	no exam	no exam	no exam	no exam	no exam	no exam	no exam	no exam	no exam	no exam	no exam	no exam	no exam	no exam	NULL	NULL	The current cerebrovascular examination are normal. The risk of stroke in the next decade is low.	Need to control calorie intake, regular exercise, weight control. Regular vascular health examination.	neck artery and spinal artery_normal. spinal artery circulation_mild insufficiency.	cranial arterynormal.	brain exam_normal.	no	brain circulation exam_normal.	NULL	NULL	NULL	NULL	normal.	no	11.6	30.9	88	6.00	26	46
59***0	male	2005/08/23	31	78.5	72/120	79/124	16	95	36.9	172	63.4	NULL	no	normal	normal	normal	no exam	normal	normal	normal	normal	no	normal	normal	normal	normal	normal	no exam	NULL	NULL	Right vertebral artery congenital small. The risk of stroke in the next decade is low.	Please pay attention to routine health care and regular vascular health examination. Please follow up at neurology clinic.Cysteine.	neck artery and spinal artery_normal.	cranial arterynormal.	brain exam_normal	no	brain circulation exam_normal.	NULL	NULL	NULL	NULL	normal	no exam	11.8	29.5	88	5.50	16	19
12***1	male	2010/11/16	40	93	73/126	80/115	16	67	36.3	178.8	91.1	28.5	no	normal	normal	normal	no exam	normal	no exam	normal	normal	no	normal	normal	no exam	no exam	normal	no exam	normal	no exam	The current cerebrovascular examination are normal. Abnormal cysteine. The risk of stroke in the next decade is low.	Please pay attention to routine health care and regular vascular health examination. Need to control calorie intake, regular exercise, weight control. Please take more green vegetables and vitamin B supplement group. Please pay special attention, even if the current cerebrovascular health tests are normal can not guarantee that will not stroke still pay attention to daily health care, any discomf…	neck artery and spinal artery_normal. spinal artery circulation_normal.	cranial arterynormal.	brain exam_no abnormalities .	no exam	brain circulation exam_normal.	NULL	NULL	NULL	NULL	normal.	no	11.1	30.8	89	5.00	25	40
25***3	male	2011/09/28	42	97	81/135	73/149	16	80	36	176.6	97.4	31.2	mild hypertension	normal	normal	normal	no exam	normal	no exam	normal	normal	no	normal	normal	no exam	normal	normal	normal	normal	NULL	mild hypertension. mild hyperlipidemia Abnormal cysteine. Carotid atherosclerosis phenomenon. The risk of stroke in the next decade is moderate.	Please Quit smoking . Please pay attention to routine health care and regular vascular health examination. Please control the calorie intake, regular exercise, weight control. Must pay attention to the control of blood pressure. Must Pay attention to the control of blood fat. Avoid foods high in fat or cholesterol. Please take more green vegetables and vitamin B supplement group. Should eat light…	Right total carotid artery atherosclerosis. spinal artery circulation_normal.	cranial arterynormal.	brain exam_normal.	no exam	brain circulation exam_normal.	NULL	NULL	NULL	NULL	normal.	no	10.7	33.3	81	5.40	20	29
54***1	male	2010/07/26	34	85	87/129	81/125	16	71	35.5	180	76.7	23.7	peptic ulcer	Left ankle bites	normal	normal	no exam	normal	no exam	normal	normal	no	normal	normal	no exam	normal	normal	normal	normal	NULL	Abnormal cysteine. Cervical lesions. The risk of stroke in the next decade is low.	Please pay attention to routine health care and regular vascular health examination. Need to control calorie intake, regular exercise, weight control. Please follow up at neurology clinic. Please take more green vegetables and vitamin B supplement group. Please pay special attention, even if the current cerebrovascular health tests are normal can not guarantee that will not stroke still pay atten…	neck artery and spinal artery_normal. spinal artery circulation_normal.	cranial arterynormal.	brain exam_normal.	no exam	brain circulation exam_normal.	NULL	NULL	NULL	NULL	normal.	no	11.75	32.0	87	5.20	22	38
59***0	male	2007/04/07	38	86	76/119	79/121	16	72	37	174.5	74.5	24.5	no exam	normal	normal	normal	normal	normal	no exam	normal	normal	no	normal	normal	normal	normal	Left knee osteoarthritis	normal	NULL	NULL	hyperlipidemia The risk of stroke in the next decade is moderate.	Must Pay attention to the control of blood fat. Please Quit smoking . Need regular exercise. Avoid foods high in fat or cholesterol.	neck artery and spinal artery_normal.	cranial arterynormal.	brain exam_normal.	no	brain circulation exam_normal.	NULL	NULL	NULL	NULL	normal.	no	11.0	31.0	90	5.40	21	30
14***8	male	2010/08/09	34	73	69/108	65/101	18	81	36.3	173	67.5	22.6	no	normal	normal	normal	no exam	normal	no exam	normal	normal	no	normal	normal	no exam	normal	normal	no exam	normal	NULL	Abnormal cysteine. The risk of stroke in the next decade is low.	Please pay attention to routine health care and regular vascular health examination. Need regular exercise. Please take more green vegetables and vitamin B supplement group. Please pay special attention, even if the current cerebrovascular health tests are normal can not guarantee that will not stroke still pay attention to daily health care, any discomfort, please seek medical treatment as soon …	neck artery and spinal artery_normal.	cranial arterynormal.	brain exam_normal.	no exam	brain circulation exam_normal.	NULL	NULL	NULL	NULL	normal.	no	12.70	32.8	80	5.00	18	28
10***3	male	2010/06/22	43	91.2	73/118	78/115	16	69	36.1	175.0	81.1	26.5	peptic ulcer Gastroesophageal reflux Triglyceride high colonic cyst Helicobacter pylori positive	normal	normal	normal	no exam	normal	no exam	normal	normal	no	normal	normal	no exam	normal	normal	normal	normal	no exam	hyperlipidemia Abnormal cysteine. The risk of stroke in the next decade is low.	Need to control calorie intake, regular exercise, weight control. Avoid foods high in fat or cholesterol. Must Pay attention to the control of blood fat. Please take more green vegetables and vitamin B supplement group.	neck artery and spinal artery_normal.	cranial arterynormal.	brain exam_normal.	no exam	brain circulation exam_normal.	NULL	NULL	NULL	NULL	normal.	no	11.60	27.0	93	5.40	15	16
05***1	male	2009/08/22	45	79	97/154	91/166	18	76	36.4	0	45	NULL	peptic ulcer Polio hypertension hyperlipidemia	normal	normal	normal	no exam	normal	no exam	normal	normal	no	normal	normal	no exam	normal	Polio	normal	NULL	NULL	hypertension. hyperlipidemia The risk of stroke in the next decade is low.	Please pay attention to routine health care and regular vascular health examination. Need to control calorie intake, regular exercise, weight control. Must pay attention to the control of blood pressure. Must Pay attention to the control of blood fat. Please pay special attention, even if the current cerebrovascular health tests are normal can not guarantee that will not stroke still pay attentio…	neck artery and spinal artery_normal. spinal artery circulation_normal.	cranial arterynormal.	brain exam_no abnormalities	no exam	brain circulation exam_normal.	NULL	NULL	NULL	NULL	normal.	no	9.9	29.4	85	5.40	21	27
28***1	male	2011/07/25	42	93	70/125	70/122	16	68	36.5	186.1	87.1	25.1	Left elbow cellulitis	Right chest and neck suspected subcutaneous lipoma	normal	normal	no exam	normal	no exam	normal	normal	no	normal	normal	no exam	normal	normal	no exam	normal	NULL	hyperlipidemia Left suspected meningioma. The risk of stroke in the next decade is low.	Please pay attention to routine health care and regular vascular health examination. Please control the calorie intake, regular exercise, weight control. Must Pay attention to the control of blood fat. Avoid foods high in fat or cholesterol. Avoid sweet food.	neck artery and spinal artery_normal. spinal artery circulation_normal.	cranial arterynormal.	Left suspected meningioma.	no exam	brain circulation exam_normal.	NULL	NULL	NULL	NULL	normal.	no	10.2	26.8	93	5.40	24	45
77***7	male	2009/02/10	68	85	75/136	72/109	14	103	37	162.1	56.7	21.6	no exam	Right nail bed congestion	normal	normal	no exam	normal	no exam	normal	normal	no	normal	normal	no exam	normal	normal	normal	NULL	NULL	hyperlipidemia Carotid atherosclerosis phenomenon. brain Arteriosclerosis. The risk of stroke in the next decade is moderate.	Avoid foods high in fat or cholesterol. Must Pay attention to the control of blood fat. Regular vascular health examination. Please follow up at neurology clinic.	Bilateral total carotid artery mild sclerosis. spinal artery circulation_normal.	cranial arterynormal.	Cerebral arteriosclerosis phenomenon.	no exam	brain circulation exam_normal.	NULL	NULL	NULL	NULL	normal.	no	11.3	25.6	105	5.00	51	42
13***2	male	2010/10/30	29	92	68/108	68/117	17	78	35.8	183.4	86.2	25.6	no	normal	normal	normal	normal	normal	no exam	normal	normal	no	normal	normal	normal	normal	normal	normal	normal	no exam	hyperlipidemia The risk of stroke in the next decade is low.	Please pay attention to routine health care and regular vascular health examination. Need to control calorie intake, regular exercise, weight control. Avoid foods high in fat or cholesterol. Avoid sweet food. Must Pay attention to the control of blood fat.	Carotid artery normal. spinal artery circulation_mild insufficiency. The left vertebral artery congenital narrow.	cranial arterynormal.	brain exam_no abnormalities .	no exam	brain circulation exam_normal.	NULL	NULL	NULL	NULL	normal.	no	11.60	28.6	90	5.40	24	29
58***4	male	2010/11/16	40	84	78/124	77/119	14	60	36.6	171.2	68.7	23.4	Gastroesophageal reflux	normal	normal	normal	no exam	normal	no exam	normal	normal	no	normal	normal	no exam	normal	normal	normal	normal	no exam	The current cerebrovascular examination are normal. Abnormal cysteine. The risk of stroke in the next decade is low.	Please pay attention to routine health care and regular vascular health examination. Need to control calorie intake, regular exercise, weight control. Please take more green vegetables and vitamin B supplement group. Please pay special attention, even if the current cerebrovascular health tests are normal can not guarantee that will not stroke still pay attention to daily health care, any discomf…	neck artery and spinal artery_normal. spinal artery circulation_normal.	cranial arterynormal.	brain exam_no abnormalities .	Chronic sinusitis.	brain circulation exam_normal.	NULL	NULL	NULL	NULL	normal.	no	10.9	35.5	98	5.90	20	25
27***1	male	2006/10/19	56	82	95/186	92/181	18	87	36.2	165.7	69.8	25.4	diabetes Unregular medication	no exam	no exam	no exam	no exam	no exam	no exam	no exam	no exam	no exam	no exam	no exam	no exam	no exam	no exam	no exam	NULL	NULL	The current cerebrovascular examination are normal. hypertension. High blood sugar. hyperlipidemia Serious anemia Abnormal renal function. The risk of stroke in the next decade is high.	Please pay attention to routine health care and regular vascular health examination. Need to control calorie intake, regular exercise, weight control. Should eat light food, avoid salty foods. Avoid foods high in fat or cholesterol. Avoid sweet food. Must pay attention to the control of blood pressure. Must pay attention to the control of blood sugar. Must Pay attention to the control of blood fa…	neck artery and spinal artery_normal. spinal artery circulation_normal.	cranial arterynormal.	brain exam_normal.	no	brain circulation exam_normal.	NULL	NULL	NULL	NULL	normal.	no	12.3	31.7	138	9.50	16	20
32***0	male	2009/09/14	41	82	97/151	93/141	18	73	36.3	167.9	75.1	26.6	hypertension insomnia	normal	normal	normal	no exam	normal	no exam	normal	normal	no	normal	normal	no exam	normal	normal	no exam	NULL	NULL	hypertension. hyperlipidemia Carotid atherosclerosis phenomenon. Brain artery stenosis.The risk of stroke in the next decade is high.	Must pay attention to the control of blood pressure. Must Pay attention to the control of blood fat. Regular vascular health examination. Please pay special attention, even if the current cerebrovascular health tests are normal can not guarantee that will not stroke still pay attention to daily health care, any discomfort, please seek medical treatment as soon as possible.	Left total carotid atherosclerosis.	Left middle cerebral artery stenosis	brain exam_normal.	no exam	Left middle cerebral artery stenosis	NULL	NULL	NULL	NULL	normal.	no	10.2	27.4	87	5.50	22	29
87***7	male	2009/03/31	51	87	84/135	77/121	18	79	36.5	164.3	59.0	21.9	hypertension diabetes High triglyceride	normal	normal	normal	no exam	normal	no exam	normal	normal	no	normal	normal	no exam	normal	normal	normal	NULL	NULL	hypertension(control). hyperglucosemia (in control). hyperlipidemia The risk of stroke in the next decade is moderate.	Need to control calorie intake, regular exercise, weight control. Need regular exercise. Should eat light food, avoid salty foods. Avoid foods high in fat or cholesterol. Avoid sweet food. Must pay attention to the control of blood pressure. Must pay attention to the control of blood sugar. Must Pay attention to the control of blood fat. Please take long-term rule medication.	neck artery and spinal artery_normal.	cranial arterynormal.	brain exam_normal.	no exam	brain circulation exam_normal.	NULL	NULL	NULL	NULL	normal.	no	10.8	28.0	259	10.00	189	108
00***5	female	2010/07/27	34	75	82/127	95/115	16	77	36.1	161.5	48.3	18.5	Chronic renal failure	normal	normal	normal	no exam	normal	no exam	normal	normal	no	normal	normal	no exam	normal	normal	normal	no exam	no exam	hypertension(Control). Abnormal cysteine. Chronic renal failure. The risk of stroke in the next decade is low.	Please pay attention to routine health care and regular vascular health examination. Need to control calorie intake, regular exercise, weight control. Should eat light food, avoid salty foods. Must pay attention to the control of blood pressure. Please take more green vegetables and vitamin B supplement group. Please follow up and treatment in Nephrology Clinic.	neck artery and spinal artery_normal.	no exam.	brain exam_normal.	no exam	brain circulation exam_normal.	NULL	NULL	NULL	NULL	normal.	no	11.95	32.2	82	5.30	12	11
24***4	male	2007/10/23	62	95	66/134	78/126	17	65	36.7	181.1	85.8	26.2	hypertension take medicine had 2~3 years	normal	normal	normal	normal	normal	no exam	normal	normal	no	normal	normal	normal	normal	normal	normal	NULL	NULL	hyperlipidemia brain infarction. hypertension(control). The risk of stroke in the next decade is high.	Regular vascular health examination. Must pay attention to the control of blood pressure. Please take long-term rule medication. Must Pay attention to the control of blood fat. Should eat light food, avoid salty foods. Avoid foods high in fat or cholesterol. Need to control calorie intake, regular exercise, weight control.	neck artery and spinal artery_normal.	cranial arterynormal.	Deep brain infarction	no exam	brain circulation exam_normal.	NULL	NULL	NULL	NULL	normal.	NULL	12.6	26.2	89	5.80	51	106
94***4	male	2009/07/20	42	93	70/109	67/106	18	89	36.8	164.7	81.4	30.0	no	Lipoma, tinea pedis, tinea pedis	normal	normal	no exam	normal	no exam	normal	normal	no	normal	normal	no exam	normal	normal	no exam	NULL	NULL	hyperlipidemia hyperuricemia. Abnormal cysteine. The risk of stroke in the next decade is low.	Need to control calorie intake, regular exercise, weight control. Avoid foods high in fat or cholesterol. Must Pay attention to the control of blood fat. Please follow up at neurology clinic.	neck artery and spinal artery_normal.	cranial arterynormal.	brain exam_normal.	no exam	brain circulation exam_normal.	NULL	NULL	NULL	NULL	normal.	no	10.6	29.8	90	5.50	29	37
67***6	male	2007/05/07	33	114	74/127	78/133	NULL	72	37.6	183.6	97.6	29.0	Thyroid hyperthyroidism medication for three years	normal	normal	Thyroid slightly enlarged	normal	normal	no exam	normal	normal	no	normal	normal	normal	normal	normal	normal	NULL	NULL	The risk of stroke in the next decade is low. Hyperuricemia. APTT is too long Leukocytosis Hyperthyroidism	Please follow up the above abnormal information at neurology clinic. Regular vascular health examination. Please pay special attention, even if the current cerebrovascular health tests are normal can not guarantee that will not stroke still pay attention to daily health care, any discomfort, please seek medical treatment as soon as possible.	neck artery and spinal artery_normal. spinal artery circulation_normal.	cranial arterynormal.	brain exam_normal.	no	brain circulation exam_normal.	NULL	NULL	NULL	NULL	normal.	no	12.3	58.1	99	5.10	13	35
05***0	male	2006/06/06	66	88	74/129	62/123	17	70	36.1	169.5	74.2	NULL	hypertension_with medication Cardiovascular disease	Gray toenails	normal	normal	normal	normal	no exam	normal	normal	no	normal	normal	normal	normal	Left knee artificial joint replacement (history)	no exam	NULL	NULL	hypertension(control). Carotid atherosclerosis phenomenon. Cerebral infarction and Arteriosclerosis. The risk of stroke in the next decade is high.	Need to control calorie intake, regular exercise, weight control. Must pay attention to the control of blood pressure. Please take long-term rule medication. Regular vascular health examination. Please Quit smoking .	Bilateral total carotid artery mild sclerosis. spinal artery circulation_normal.	cranial arterynormal.	Deep brain infarction and arteriosclerosis phenomenon.	no	brain circulation exam_normal.	NULL	NULL	NULL	NULL	normal.	no exam	11.8	35.7	77	5.70	23	24
96***5	female	2005/06/17	52	88	71/118	69/129	18	70	35.8	152.5	55.4	NULL	no	normal	normal	normal	normal	normal	no exam	normal	normal	no	normal	normal	no exam	normal	normal	no exam	NULL	NULL	hyperlipidemia The risk of stroke in the next decade is low. Homocysteine is mild high.	Need to control calorie intake, regular exercise, weight control. Need regular exercise. Avoid foods high in fat or cholesterol. Must Pay attention to the control of blood fat. Please go to neurology clinic (follow-up).	neck artery and spinal artery_normal. spinal artery circulation_normal.	cranial arterynormal.	brain exam_normal	no	brain circulation exam_normal.	NULL	NULL	NULL	NULL	normal	no	10.8	31.6	89	5.60	23	24
68***2	male	2010/10/06	40	78	61/106	58/106	14	50	37.1	157.1	59.2	24.0	no	normal	normal	normal	no exam	normal	no exam	normal	normal	no	normal	normal	no exam	no exam	normal	no exam	normal	no exam	Abnormal cysteine. spinal artery circulation_mild insufficiency.	Please pay attention to routine health care and regular vascular health examination. Need regular exercise. Please take more green vegetables and vitamin B supplement group.	Carotid artery normal. spinal artery circulation_mild insufficiency.	cranial arterynormal.	brain exam_normal.	no exam	brain circulation exam_normal.	NULL	NULL	NULL	NULL	normal.	no	12.50	30.2	80	5.10	19	19
29***1	male	2006/10/26	49	84.5	86/152	87/158	16	56	36.1	176.4	67.5	NULL	no exam	no exam	no exam	no exam	no exam	no exam	no exam	no exam	no exam	no exam	no exam	no exam	no exam	no exam	no exam	no exam	NULL	NULL	hypertension. hyperlipidemia Homocysteine is too high. The risk of stroke in the next decade is high.	Need to control calorie intake, regular exercise, weight control. Should eat light food, avoid salty foods. Avoid foods high in fat or cholesterol. Take in more green vegetables. Must pay attention to the control of blood pressure. Must Pay attention to the control of blood fat. Please take long-term rule medication. Please Quit smoking .	neck artery and spinal artery_normal. spinal artery circulation_normal.	cranial arterynormal.	brain exam_normal.	no	brain circulation exam_normal.	NULL	NULL	NULL	NULL	normal.	no	11.0	35.1	86	5.30	26	39
82***1	male	2010/02/06	59	87	71/111	67/93	18	62	37.4	163.9	69.3	25.8	hypertension and hyperlipidemia	normal	normal	normal	normal	normal	no exam	normal	normal	no	normal	normal	normal	normal	normal	normal	NULL	NULL	mild hyperglucosemia. Abnormal cysteine. Chronic renal insufficiency. Carotid atherosclerosis phenomenon.	Please pay attention to routine health care and regular vascular health examination. Must Pay attention to the control of blood fat. Please take more green vegetables and vitamin B supplement group. Please follow up and treatment in Nephrology Clinic.	Right total carotid artery atherosclerosis. spinal artery circulation_normal.	cranial arterynormal.	brain exam_normal.	Chronic sinusitis.	brain circulation exam_normal.	NULL	NULL	NULL	NULL	normal.	no	10.6	24.6	111	5.30	31	22
32***5	male	2007/04/30	42	78	91/128	94/113	14	72	36.7	175.6	65.2	21.1	Gastroesophageal reflux	no exam	no exam	no exam	no exam	no exam	no exam	no exam	no exam	no exam	no exam	no exam	no exam	no exam	no exam	no exam	NULL	NULL	hyperlipidemia suspected Right neck soft tissue mass. The risk of stroke in the next decade is moderate.	Please Quit smoking . Must Pay attention to the control of blood fat. Avoid foods high in fat or cholesterol. Need to control calorie intake, regular exercise, weight control.	neck artery and spinal artery_normal.	cranial arterynormal.	brain exam_normal.	no	brain circulation exam_normal.	NULL	NULL	NULL	NULL	normal.	no	11.9	29.1	81	5.30	24	39
11***3	male	2006/07/20	70	72	68/122	65/122	18	75	37.1	172.6	61.3	20.6	diabetes hypertension Lumbar disc stenosis	tinea pedis	normal	normal	normal	normal	no exam	normal	normal	no	normal	normal	normal	normal	normal	normal	NULL	NULL	High blood sugar. brain arteriosclerosis. The risk of stroke in the next decade is moderate.	Need to control calorie intake, regular exercise, weight control. Must pay attention to the control of blood pressure. Must pay attention to the control of blood sugar. Please take long-term rule medication.	neck artery and spinal artery_normal. spinal artery circulation_normal.	Left middle cerebral artery stenosis.	brain exam_normal.	no	Bilateral moderate cerebral stenosis	NULL	NULL	NULL	NULL	normal.	no	10.9	30.4	139	7.00	25	17
99***5	male	2009/07/07	31	96	106/128	95/133	12	84	37.0	179.9	85.6	26.4	no exam	normal	normal	normal	no exam	normal	no exam	normal	normal	no	normal	normal	no exam	no exam	normal	no exam	NULL	NULL	The current cerebrovascular examination are normal. The risk of stroke in the next decade is low.	Please pay attention to routine health care and regular vascular health examination. Need to control calorie intake, regular exercise, weight control. Please pay special attention, even if the current cerebrovascular health tests are normal can not guarantee that will not stroke still pay attention to daily health care, any discomfort, please seek medical treatment as soon as possible.	neck artery and spinal artery_normal. spinal artery circulation_normal.	cranial arterynormal.	Right middle fossa sac	no exam	brain circulation exam_normal.	NULL	NULL	NULL	NULL	normal.	no	10.3	31.0	86	5.30	37	88
37***0	male	2009/09/28	48	81	81/112	73/112	14	70	36.7	168.1	66.4	23.5	gall stone	normal	normal	normal	no exam	normal	normal	normal	normal	no	normal	normal	no exam	normal	normal	normal	NULL	NULL	Homocysteine is mild high. The risk of stroke in the next decade is low.	Regular vascular health examination. Please take more green vegetables and vitamin B supplement group. Please pay special attention, even if the current cerebrovascular health tests are normal can not guarantee that will not stroke still pay attention to daily health care, any discomfort, please seek medical treatment as soon as possible.	neck artery and spinal artery_normal. spinal artery circulation_normal.	cranial arterynormal.	brain exam_normal.	no exam	brain circulation exam_normal.	NULL	NULL	NULL	NULL	normal.	no	10.6	30.8	86	5.30	12	14
27***7	female	2007/06/30	64	NULL	/	/	NULL	NULL	NULL	NULL	NULL	NULL	no exam	no exam	no exam	no exam	no exam	no exam	no exam	no exam	no exam	no exam	no exam	no exam	no exam	no exam	no exam	no exam	NULL	NULL	High blood sugar. hyperlipidemia The risk of stroke in the next decade is moderate.	Must pay attention to blood sugar, blood fat control. Regular vascular health examination. Please pay special attention, even if the current cerebrovascular health tests are normal can not guarantee that will not stroke still pay attention to daily health care, any discomfort, please seek medical treatment as soon as possible.	neck artery and spinal artery_normal. spinal artery circulation_normal.	cranial arterynormal.	brain circulation exam_normal	no	brain circulation exam_normal.	NULL	NULL	NULL	NULL	normal.	no	11.1	30.2	149	7.00	21	20
05***1	male	2010/07/20	46	NULL	86/129	86/123	16	69	36.3	155	50	NULL	hypertension Polio	normal	normal	normal	no exam	normal	no exam	normal	normal	no	normal	normal	no exam	normal	Polio, lower extremity edema	normal	normal	no exam	hypertension(Control). hyperlipidemia Abnormal cysteine. The risk of stroke in the next decade is moderate.	Please Quit smoking . Please pay attention to routine health care and regular vascular health examination. Need to control calorie intake, regular exercise, weight control. Should eat light food, avoid salty foods. Avoid foods high in fat or cholesterol. Must pay attention to the control of blood pressure. Must Pay attention to the control of blood fat. Please take more green vegetables and vitam…	neck artery and spinal artery_normal.	no exam	brain exam_normal.	no exam	brain circulation exam_normal.	NULL	NULL	NULL	NULL	normal.	no	10.85	31.9	100	5.60	19	24
00***8	male	2009/09/03	74	86	66/117	62/124	14	70	36.9	164.4	67.7	25.0	no exam	no exam	no exam	no exam	no exam	no exam	no exam	no exam	no exam	no exam	no exam	no exam	no exam	no exam	no exam	no exam	NULL	NULL	High blood sugar. hyperlipidemia Carotid atherosclerosis phenomenon. The risk of stroke in the next decade is moderate.	Please pay attention to routine health care and regular vascular health examination. Need to control calorie intake, regular exercise, weight control. Avoid foods high in fat or cholesterol. Avoid sweet food. Must pay attention to the control of blood sugar. Must Pay attention to the control of blood fat. Please take long-term rule medication.	Left total carotid atherosclerosis. spinal artery circulation_normal.	cranial arterynormal.	brain exam_normal.	no exam	brain circulation exam_normal.	NULL	NULL	NULL	NULL	normal.	no	10.1	24.1	139	6.10	16	19
30***9	male	2007/11/08	43	94	91/136	85/125	16	NULL	36.4	184.4	90.8	26.7	gall stone	normal	normal	normal	normal	normal	no exam	normal	normal	no	normal	normal	normal	normal	normal	normal	NULL	NULL	The current cerebrovascular examination are normal. hyperlipidemia The risk of stroke in the next decade is low.	Please pay attention to routine health care and regular vascular health examination. Need to control calorie intake, regular exercise, weight control. Avoid foods high in fat or cholesterol. Must Pay attention to the control of blood fat.	neck artery and spinal artery_normal. spinal artery circulation_normal.	cranial arterynormal.	brain exam_normal.	NULL	brain circulation exam_normal.	NULL	NULL	NULL	NULL	normal.	no	11.8	28.8	101	5.70	22	45
15***7	male	2010/07/06	47	90	80/116	75/106	16	89	36.7	163.6	69.2	25.9	no	normal	normal	normal	no exam	normal	no exam	normal	normal	no	normal	normal	no exam	normal	normal	normal	no exam	no exam	hyperlipidemia Abnormal cysteine. Carotid atherosclerosis phenomenon. The risk of stroke in the next decade is low.	Please pay attention to routine health care and regular vascular health examination. Need to control calorie intake, regular exercise, weight control. Must Pay attention to the control of blood fat. Please take more green vegetables and vitamin B supplement group. Please pay special attention, even if the current cerebrovascular health tests are normal can not guarantee that will not stroke still…	Right total carotid artery atherosclerosis. spinal artery circulation_normal.	cranial arterynormal.	brain exam_no abnormalities	no exam	brain circulation exam_normal.	NULL	NULL	NULL	NULL	normal.	no	10.55	32.5	100	5.80	23	33
18***7	male	2008/07/09	57	93	78/124	73/119	14	45	35.6	189.9	86.8	24.1	no exam	normal	normal	normal	no exam	normal	no exam	Slow heartbeat	normal	no	normal	normal	no exam	no exam	normal	no exam	NULL	NULL	hyperlipidemia	Please pay attention to routine health care and regular vascular health examination. Avoid foods high in fat or cholesterol. Must Pay attention to the control of blood fat.	neck artery and spinal artery_normal.	cranial arterynormal.	brain exam_no abnormalities	NULL	brain circulation exam_normal.	NULL	NULL	NULL	NULL	normal.	no	12.0	30.1	105	5.40	29	37
66***4	male	2011/08/26	47	79	75/117	80/115	17	71	36.6	169.6	57.3	19.9	no	Neck skin polyps and lower extremity dry skin	normal	normal	normal	normal	no exam	normal	normal	no	normal	normal	normal	normal	normal	normal	normal	no exam	hyperlipidemia Abnormal cysteine. The risk of stroke in the next decade is low.	Please Quit smoking . Please pay attention to routine health care and regular vascular health examination. Please regular exercise Must Pay attention to the control of blood fat. Avoid foods high in fat or cholesterol. Please take more green vegetables and vitamin B supplement group.	neck artery and spinal artery_normal. spinal artery circulation_normal.	cranial arterynormal.	brain exam_normal.	no exam	brain circulation exam_normal.	NULL	NULL	NULL	NULL	normal.	no	10.8	32.0	88	5.50	17	18
78***0	male	2007/07/04	43	85	77/115	75/116	16	96	36.7	176.6	73.4	23.5	hypertension:Take medicine for many years	normal	normal	normal	normal	normal	no exam	normal	normal	no	normal	normal	normal	normal	normal	normal	NULL	NULL	Carotid atherosclerosis phenomenon. Homocysteine is too high.	Please pay attention to routine health care and regular vascular health examination.	Bilateral total carotid artery mild sclerosis. spinal artery circulation_normal.	cranial arterynormal.	brain exam_normal.	NULL	brain circulation exam_normal.	NULL	NULL	NULL	NULL	normal.	no	11.1	33.3	94	5.70	21	35
82***1	male	2005/09/07	73	81	73/119	77/134	16	84	36.9	157.2	61.3	NULL	hypertension_with medication Renal atrophy	Gray toenails	normal	normal	normal	normal	no exam	normal	normal	no	normal	normal	normal	normal	normal	no exam	NULL	NULL	hypertension. hyperlipidemia Carotid atherosclerosis phenomenon. Cerebral infarction and Arteriosclerosis. The risk of stroke in the next decade is high. Uric acid abnormalities,Abnormal renal function.	Need to control calorie intake, regular exercise, weight control. Need regular exercise. Should eat light food, avoid salty foods. Avoid foods high in fat or cholesterol. Must pay attention to the control of blood pressure.	Bilateral total carotid artery mild sclerosis. spinal artery circulation_normal.	cranial arterynormal.	Deep brain infarction and arteriosclerosis phenomenon.	no	brain circulation exam_normal.	NULL	NULL	NULL	NULL	normal	no	11.7	28.5	82	5.60	26	21
59***2	male	2008/10/29	43	100	64/98	64/100	20	77	35.6	180.5	80.5	24.7	no exam	normal	normal	normal	no exam	normal	no exam	normal	normal	no	normal	normal	no exam	no exam	normal	no exam	NULL	NULL	Chronic sinusitis. hypertriglycemia	Please go to otolaryngology clinic (follow up). Please pay attention to routine health care and regular vascular health examination.	neck artery and spinal artery_normal.	cranial arterynormal.	mild brain atrophy	Chronic sinusitis.	brain circulation exam_normal.	NULL	NULL	NULL	NULL	normal.	no	11.0	29.9	83	5.30	21	34
19***3	male	2005/04/22	55	105	85/152	82/152	16	66	36.5	164.6	86.6	NULL	no exam	no exam	no exam	no exam	no exam	no exam	no exam	no exam	no exam	no exam	no exam	no exam	no exam	no exam	no exam	no exam	NULL	NULL	hypertension(Control). High blood sugar. Carotid atherosclerosis phenomenon. brain mild Wwhite matter change phenomenon. Leukocyte is too high.The risk of stroke in the next decade is moderate.	Need to control calorie intake, regular exercise, weight control. Should eat light food, avoid salty foods. Avoid sweet food. Must pay attention to the control of blood pressure. Must pay attention to the control of blood sugar. Please take long-term rule medication. Regular vascular health examination. Quit smoking.	Double total carotid atherosclerosis. spinal artery circulation_normal	Right vertebral artery congenital small.	Cerebral arteriosclerosis phenomenon.	no	brain circulation exam_normal.	NULL	NULL	NULL	NULL	normal	no	10.4	30.2	119	5.80	19	23
65***0	male	2010/11/26	67	90.5	69/107	71/114	18	81	36.5	161.1	67.4	26.0	hypertension	normal	normal	normal	no exam	normal	no exam	normal	normal	no	normal	normal	no exam	normal	normal	normal	normal	no exam	hypertensionMedication in treatment. High blood sugar. hyperlipidemia Carotid atherosclerosis phenomenon. The risk of stroke in the next decade is moderate.	Please Quit smoking . Please pay attention to routine health care and regular vascular health examination. Need to control calorie intake, regular exercise, weight control. Should eat light food, avoid salty foods. Must pay attention to the control of blood sugar. Must Pay attention to the control of blood fat. Avoid sweet food. Avoid foods high in fat or cholesterol. Please take long-term rule m…	Bilateral total carotid artery moderate sclerosis. spinal artery circulation_normal.	cranial arterynormal.	brain exam_no abnormalities .	no exam	brain circulation exam_normal.	NULL	NULL	NULL	NULL	normal.	no	9.6	31.7	112	6.80	27	21
21***6	male	2008/04/29	42	82	78/118	83/120	18	80	35.7	168.5	74.0	26.1	peptic ulcer hyperlipidemia	normal	normal	normal	no exam	normal	no exam	normal	normal	no	normal	normal	surgical scar	normal	normal	normal	NULL	NULL	Carotid atherosclerosis phenomenon. The risk of stroke in the next decade is moderate. hypertension(had mild hypertension).	Please Quit smoking . Must pay attention to the control of blood pressure. Should eat light food, avoid salty foods. Regular vascular health examination(Carotid ultrasound). Need to control calorie intake, regular exercise, weight control.	spinal artery circulation_normal.Bilateral total carotid artery mild sclerosis.	cranial arterynormal.	brain exam_normal.	no exam	brain circulation exam_normal.	NULL	NULL	NULL	NULL	normal.	NULL	11.6	31.8	84	5.80	35	61
56***2	male	2008/09/26	77	113.5	70/134	69/147	18	65	36.4	176.5	95.2	30.6	no exam	Suspected melasma, tinea pedis	normal	normal	no exam	normal	no exam	normal	normal	no	normal	normal	no exam	normal	varicose vein,oppression Edema	normal	NULL	NULL	Abnormal cysteine. Carotid atherosclerosis phenomenon. Old bleeding stroke. Hyperlipidemia(Medication). hyperglucosemia (with medication). hypertension(Medication). The risk of stroke in the next decade is high.	Regular vascular health examination. Must pay attention to the control of blood pressure. Must pay attention to the control of blood sugar. Must Pay attention to the control of blood fat. Please go to neurology clinic (follow-up, treatment).	spinal artery circulation_normal. Bilateral total carotid artery mild sclerosis.	cranial arterynormal.	Old right cerebellar hemorrhage.	no exam	brain circulation exam_normal.	NULL	NULL	NULL	NULL	normal.	no	11.4	28.0	118	6.00	19	30
87***8	male	2008/11/19	55	84	93/143	88/132	18	57	36.2	174.8	74.8	NULL	hypertensionMedication.peptic ulcer	normal	normal	normal	normal	normal	normal	normal	normal	no	normal	normal	normal	normal	normal	normal	NULL	NULL	hyperlipidemia hypertension. Carotid mild sclerosis phenomenon.	Please pay attention to routine health care and regular vascular health examination. Need regular exercise. Avoid foods high in fat or cholesterol. Must pay attention to the control of blood pressure. Must Pay attention to the control of blood fat.	Right total carotid artery atherosclerosis. spinal artery circulation_normal.	cranial arterynormal.	brain exam_normal.	no exam	brain circulation exam_normal.	NULL	NULL	NULL	NULL	normal.	no	10.7	30.9	94	5.00	36	21
04***1	male	2007/06/11	84	109	85/157	80/160	16	78	36.9	163.2	76.7	NULL	no exam	no exam	no exam	no exam	no exam	no exam	no exam	no exam	no exam	no exam	no exam	no exam	no exam	no exam	no exam	no exam	NULL	NULL	Arteriosclerosis. Carotid atherosclerosis phenomenon. The risk of stroke in the next decade is high.	Must pay attention to the control of blood pressure. Please pay attention to routine health care and regular vascular health examination. Need to control calorie intake, regular exercise, weight control. Please pay special attention, even if the current cerebrovascular health tests are normal can not guarantee that will not stroke still pay attention to daily health care, any discomfort, please s…	Bilateral total carotid artery mild sclerosis.spinal artery circulation_normal.	cranial arterynormal.	Cerebral arteriosclerosis phenomenon.Small artery atherosclerosis phenomenon.	no exam	brain circulation exam_normal.	NULL	NULL	NULL	NULL	normal.	NULL	11.9	26.2	90	5.30	130	146
77***4	male	2005/07/08	46	81	98/140	90/137	16	87	36.7	169.5	71.5	NULL	no	no exam	no exam	no exam	no exam	no exam	no exam	no exam	no exam	no exam	no exam	no exam	no exam	no exam	no exam	no exam	NULL	NULL	The risk of stroke in the next decade is low. High light amine acid value high	Need to control calorie intake, regular exercise, weight control.	neck artery and spinal artery_normal.	cranial arterynormal.	brain exam_normal	no exam	brain circulation exam_normal.	NULL	NULL	NULL	NULL	normal	no exam	11.6	32.1	91	5.30	21	23
00***6	male	2009/09/29	51	88	95/151	108/148	15	57	36	167.5	69.9	24.9	hypertension,Medication fatty liver Proteinuria	normal	normal	normal	no exam	normal	no exam	normal	normal	no	normal	normal	no exam	normal	normal	normal	NULL	NULL	hypertension. hyperlipidemiaAbnormal cysteine. The risk of stroke in the next decade is moderate.	Please pay attention to routine health care and regular vascular health examination. Need to control calorie intake, regular exercise, weight control. Must pay attention to the control of blood pressure. Must Pay attention to the control of blood fat.Please take more green vegetables and vitamin B supplement group. Please pay special attention, even if the current cerebrovascular health tests are…	neck artery and spinal artery_normal. spinal artery circulation_normal.	cranial arterynormal.	brain exam_no abnormalities	Left occipital subcutaneous mass	brain circulation exam_normal.	NULL	NULL	NULL	NULL	normal.	no	10.1	26.7	91	5.10	36	58
49***2	male	2006/05/29	44	90	97/146	98/153	17	60	37	169.6	73.0	NULL	no exam	no exam	no exam	no exam	no exam	no exam	no exam	no exam	no exam	no exam	no exam	no exam	no exam	no exam	no exam	no exam	NULL	NULL	hypertension. High blood sugar. Homocysteine is mild high. The risk of stroke in the next decade is moderate.	Must pay attention to the control of blood pressure. Must pay attention to the control of blood sugar. Regular vascular health examination. Please pay special attention, even if the current cerebrovascular health tests are normal can not guarantee that will not stroke still pay attention to daily health care, any discomfort, please seek medical treatment as soon as possible.	neck artery and spinal artery_normal.spinal artery circulation_normal.	cranial arterynormal.	brain exam_normal.	no	brain circulation exam_normal.	NULL	NULL	NULL	NULL	normal.	Cardiac calcifications: mild coronary atherosclerotic plaques, moderate cardiovascular risk.	10.7	28.6	137	6.70	22	28
02***3	male	2011/05/06	56	77	64/99	62/94	14	87	36.1	168.6	51.6	18.2	no	normal	normal	normal	no exam	normal	no exam	normal	normal	no	normal	normal	no exam	normal	normal	normal	NULL	NULL	mild hyperglucosemia. hyperlipidemia Abnormal cysteine. Carotid atherosclerosis phenomenon. Deep brain Cerebral arteriosclerosis phenomenon.Small artery atherosclerosis phenomenon. The risk of stroke in the next decade is low.	Please Quit smoking . Please pay attention to routine health care and regular vascular health examination. Must pay attention to the control of blood sugar. Must Pay attention to the control of blood fat. Avoid sweet food. Avoid foods high in fat or cholesterol. Please take more green vegetables and vitamin B supplement group. Please take long-term rule medication.	Left total carotid atherosclerosis. spinal artery circulation_normal.	cranial arterynormal.	Deep brain Cerebral arteriosclerosis phenomenon.Small artery atherosclerosis phenomenon.	no exam	brain circulation exam_normal.	NULL	NULL	NULL	NULL	normal.	no	9.8	28.7	111	5.10	102	45
99***5	male	2006/05/05	78	83	70/124	71/134	NULL	78	36.2	170.9	59.3	NULL	hypertension hyperlipidemia gaut	normal	normal	normal	normal	normal	no exam	normal	normal	no	normal	normal	normal	normal	normal	no exam	NULL	NULL	Carotid atherosclerosis phenomenon. Cerebral infarction and Arteriosclerosis. Abnormal cysteine. The risk of stroke in the next decade is high.	Must pay attention to the control of blood pressure. Must Pay attention to the control of blood fat. Avoid foods high in fat or cholesterol. Should eat light food, avoid salty foods. Please go to neurology clinic (follow-up).	Bilateral total carotid artery mild sclerosis. spinal artery circulation_mild insufficiency. Arrhythmia	cranial arterynormal.	mild brain atrophy Deep brain infarction and arteriosclerosis phenomenon.	Left maxillonasal sinus polyp or mucocele	brain circulation exam_normal.	NULL	NULL	NULL	NULL	normal.	NULL	11.1	24.9	102	4.60	19	9
71***5	female	2009/03/13	54	85	42/96	/	NULL	75	36.2	155.7	55.7	23.0	no exam	normal	normal	normal	no exam	normal	no exam	normal	normal	no	normal	normal	no exam	normal	Right arm pain (car accident)	normal	NULL	NULL	hyperlipidemia hyperuricemia. The risk of stroke in the next decade is low.	Need regular exercise. Avoid foods high in fat or cholesterol. Must Pay attention to the control of blood fat.	neck artery and spinal artery_normal.	cranial arterynormal.	Left middle cerebral artery perfusion area obsolete infarction	Chronic sinusitis.	brain circulation exam_normal.	NULL	NULL	NULL	NULL	normal.	no	11.4	32.0	109	6.60	28	40
22***6	male	2011/09/03	52	85	83/120	80/119	16	100	36.8	161.5	63.9	24.5	Hyperlipidemia osteoporosis	tinea pedis	normal	normal	no exam	normal	no exam	normal	normal	no	normal	normal	no exam	normal	normal	normal	normal	no exam	hyperlipidemia Glycosylated hemoglobin is high. Abnormal cysteine. Carotid slight sclerosis . The risk of stroke in the next decade is low.	Please pay attention to routine health care and regular vascular health examination. Please control the calorie intake, regular exercise, weight control. Must Pay attention to the control of blood fat. Must pay attention to the control of blood sugar. Avoid sweet food. Avoid foods high in fat or cholesterol. Please take more green vegetables and vitamin B supplement group. Please pay special atte…	Right total carotid artery atherosclerosis. spinal artery circulation_normal.	cranial arterynormal.	brain exam_normal.	no exam	brain circulation exam_normal.	NULL	NULL	NULL	NULL	normal.	no	11.8	29.1	84	6.10	25	33
59***3	male	2007/04/07	37	NULL	/	/	NULL	NULL	NULL	NULL	NULL	NULL	no exam	no exam	no exam	no exam	no exam	no exam	no exam	no exam	no exam	no exam	no exam	no exam	no exam	no exam	no exam	no exam	NULL	NULL	hyperlipidemia Carotid atherosclerosis phenomenon. The risk of stroke in the next decade is low.	Must Pay attention to the control of blood fat. Avoid foods high in fat or cholesterol. Need to control calorie intake, regular exercise, weight control.	Right total carotid artery atherosclerosis.spinal artery circulation_normal.	cranial arterynormal.	brain exam_normal.	no	brain circulation exam_normal.	NULL	NULL	NULL	NULL	normal.	no	10.8	33.9	93	5.50	24	33
96***5	male	2008/10/24	40	80	66/122	60/119	18	73	36.5	163.0	68.7	25.9	no exam	normal	normal	normal	no exam	normal	no exam	normal	normal	no	normal	normal	no exam	normal	normal	normal	NULL	NULL	hyperlipidemia The risk of stroke in the next decade is low.	Must Pay attention to the control of blood fat. Avoid foods high in fat or cholesterol. Need to control calorie intake, regular exercise, weight control.	neck artery and spinal artery_normal. Right vertebral artery congenital small.	cranial arterynormal.	brain exam_normal.	Chronic sinusitis.	brain circulation exam_normal.	NULL	NULL	NULL	NULL	normal.	no	10.8	32.1	85	5.40	28	45
68***4	male	2009/08/26	81	78	55/105	49/113	18	70	36.6	161.9	56.5	21.6	hypertension cardiovascular disease	Gray toenails	normal	normal	no exam	normal	no exam	normal	normal	no	normal	normal	no exam	no exam	normal	no exam	NULL	NULL	Cerebral infarction and arteriosclerosis. Carotid atherosclerosis phenomenon. mild hyperuricemia. Renal insufficiency.	Please pay attention to routine health care and regular vascular health examination. Need regular exercise.	Right cervical artery occlusion. spinal artery circulation_normal Left total. Internal carotid artery moderate sclerosis.	cranial arterynormal.	The right brain infarction	Chronic sinusitis.	Right carotid artery and bilateral vertebral arteriosclerosis.	NULL	NULL	NULL	NULL	normal.	no	10.6	24.8	110	5.60	30	21
11***3	male	2008/06/23	72	80	71/126	68/129	16	73	35.5	172.2	60.6	20.4	no exam	tinea pedis	normal	Left lobed slightly swollen	no exam	normal	no exam	normal	normal	no	normal	normal	normal	normal	normal	normal	NULL	NULL	Homocysteine is too high. Kidney dysfunction. hypertension(Medication). hyperglucosemia (with medication). The risk of stroke in the next decade is high.	Regular vascular health examination. Must pay attention to the control of blood sugar. Must pay attention to the control of blood pressure. Please pay special attention, even if the current cerebrovascular health tests are normal can not guarantee that will not stroke still pay attention to daily health care, any discomfort, please seek medical treatment as soon as possible.	spinal artery circulation_normal.neck artery and spinal artery_normal.	cranial arterynormal.	brain exam_normal.	no exam	brain circulation exam_normal.	NULL	NULL	NULL	NULL	normal.	NULL	10.9	27.0	167	8.00	26	16
52***1	male	2010/06/19	36	79	82/129	84/113	16	70	36	171.6	68.0	23.1	duodenal ulcer Retinopathy	normal	normal	normal	no exam	normal	no exam	normal	normal	no	normal	normal	no exam	no exam	normal	no exam	normal	no exam	hyperlipidemia The risk of stroke in the next decade is low.	Please pay attention to routine health care and regular vascular health examination. Avoid foods high in fat or cholesterol. Avoid sweet food. Must Pay attention to the control of blood fat.	spinal artery circulation_normal. Right vertebral artery congenital small.	cranial arterynormal.	brain exam_no abnormalities .	no exam	brain circulation exam_normal.	NULL	NULL	NULL	NULL	normal.	no	11.05	26.8	91	5.50	22	34
63***6	male	2010/02/03	29	72	67/102	67/106	14	70	36.7	185.6	59.2	17.2	no	normal	normal	normal	no exam	normal	no exam	normal	normal	no	normal	normal	no exam	normal	normal	normal	NULL	NULL	The current cerebrovascular examination are normal. Abnormal cysteine.	Please pay attention to routine health care and regular vascular health examination. Please take more green vegetables and vitamin B supplement group.	neck artery and spinal artery_normal.	cranial arterynormal.	brain exam_normal.	no exam	brain circulation exam_normal.	NULL	NULL	NULL	NULL	normal.	no	11.6	30.4	83	5.20	19	29
90***7	male	2011/08/10	39	90	65/114	65/119	17	61	35.8	180.5	80.9	24.8	Homocysteine ​​value of pericardial cysts is high	Left upper arm atheroma, abdominal subcutaneous lipoma	normal	normal	no exam	normal	no exam	normal	normal	no	normal	normal	normal	normal	normal	normal	normal	no exam	The current cerebrovascular examination are normal. Abnormal cysteine.	Please pay attention to routine health care and regular vascular health examination. Please control the calorie intake, regular exercise, weight control. Please take more green vegetables and vitamin B supplement group.	neck artery and spinal artery_normal. spinal artery circulation_normal.	cranial arterynormal.	brain exam_normal.	no exam	brain circulation exam_normal.	NULL	NULL	NULL	NULL	normal.	no	10.5	28.4	89	4.90	16	18
77***0	male	2007/06/22	48	86	93/142	97/143	16	NULL	36.7	179.0	65.4	20.4	Explosive B liver band original	normal	normal	normal	no exam	normal	no exam	normal	normal	no	normal	normal	no exam	normal	normal	normal	NULL	NULL	hypertension. hyperlipidemia Abnormal cysteine. The risk of stroke in the next decade is moderate.	Need regular exercise. Should eat light food, avoid salty foods. Avoid foods high in fat or cholesterol.	neck artery and spinal artery_normal.	cranial arterynormal.	Deep brain infarction and arteriosclerosis phenomenon.	Chronic sinusitis.	brain circulation exam_normal.	NULL	NULL	NULL	NULL	normal.	no	10.3	25.5	102	4.60	86	74
50***2	male	2007/07/18	52	92	73/113	73/104	17	65	36.4	172.8	73.8	NULL	no exam	no exam	no exam	no exam	no exam	no exam	no exam	no exam	no exam	no exam	no exam	no exam	no exam	no exam	no exam	no exam	NULL	NULL	Homocysteine is mild high.	Please pay attention to routine health care and regular vascular health examination.	neck artery and spinal artery_normal.	cranial arterynormal.	brain exam_normal.	NULL	brain circulation exam_normal.	NULL	NULL	NULL	NULL	normal.	no	11.0	32.1	87	5.20	20	46
82***1	male	2006/10/23	74	91	80/150	73/140	15	70	36.5	156.1	62.9	25.8	hypertension Medication kidney disease	normal	normal	normal	normal	normal	no exam	normal	normal	no	normal	normal	normal	normal	normal	normal	NULL	NULL	hypertension. hyperlipidemia brain oldinfarction and Arteriosclerosis. Renal insufficiency. The risk of stroke in the next decade is high.	Must pay attention to the control of blood pressure. Must Pay attention to the control of blood fat. . Regular vascular health examination. Please pay special attention, even if the current cerebrovascular health tests are normal can not guarantee that will not stroke still pay attention to daily health care, any discomfort, please seek medical treatment as soon as possible.	Bilateral total carotid artery mild sclerosis.	cranial arterynormal.	Left middle cerebral artery perfusion area obsolete infarction.	no	brain circulation exam_normal.	NULL	NULL	NULL	NULL	normal.	no exam	12.3	32.0	78	5.00	17	18
16***4	male	2009/11/21	52	98	85/125	97/127	14	70	37	175.2	90.7	29.5	diabetes hypertension Coronary artery disease	tinea pedis;Tinea pedis	normal	normal	no exam	normal	no exam	Arrhythmia	normal	no	normal	normal	no exam	no exam	normal	no exam	NULL	NULL	hypertension(Medication). hyperglucosemia (with medication). Hyperlipidemia(Medication). Abnormal cysteine. Carotid atherosclerosis phenomenon. brain oldinfarction. The risk of stroke in the next decade is high.	Please Quit smoking . Must pay attention to the control of blood pressure. Must pay attention to the control of blood sugar. Must Pay attention to the control of blood fat. Please take more green vegetables and vitamin B supplement group. Please take long-term rule medication. Regular vascular health examination.	Right total carotid artery atherosclerosis. spinal artery circulation_normal. Right vertebral artery congenital small.	cranial arterynormal.	Left middle cerebral artery perfusion area obsolete infarction.	no exam	brain circulation exam_normal.	NULL	NULL	NULL	NULL	normal.	no	10.0	44.2	226	8.80	34	52
10***4	male	2011/09/03	30	63	74/112	73/110	16	62	35.9	174.1	59.5	19.6	no	normal	normal	normal	no exam	normal	no exam	normal	normal	no	normal	normal	no exam	normal	normal	normal	normal	no exam	The current cerebrovascular examination are normal. Abnormal cysteine. The risk of stroke in the next decade is low.	Please pay attention to routine health care and regular vascular health examination. Please regular exercise Please pay special attention, even if the current cerebrovascular health tests are normal can not guarantee that will not stroke still pay attention to daily health care, any discomfort, please seek medical treatment as soon as possible.	neck artery and spinal artery_normal. spinal artery circulation_normal.	cranial arterynormal.	brain exam_normal.	Chronic sinusitis.	brain circulation exam_normal.	NULL	NULL	NULL	NULL	normal.	no	10.8	32.6	79	5.20	27	31
63***6	male	2010/10/12	50	89	82/123	78/127	17	68	35.6	170.1	70.5	24.4	hypertension gaut	normal	normal	normal	no exam	normal	normal	Heart murmur	normal	no	normal	normal	no exam	normal	normal	normal	normal	no exam	hypertensiontreatment. hyperlipidemia Abnormal cysteine. Carotid atherosclerosis phenomenon. The risk of stroke in the next decade is moderate.	Please Quit smoking . Please pay attention to routine health care and regular vascular health examination. Need to control calorie intake, regular exercise, weight control. Must pay attention to the control of blood pressure. Must Pay attention to the control of blood fat. Should eat light food, avoid salty foods. Avoid foods high in fat or cholesterol. Please take more green vegetables and vitam…	Bilateral total carotid artery mild sclerosis. spinal artery circulation_normal.	cranial arterynormal.	brain exam_no abnormalities .	no exam	brain circulation exam_normal.	NULL	NULL	NULL	NULL	normal.	no	10.75	32.6	98	5.70	19	26
32***0	male	2010/09/08	42	80	96/146	99/136	16	82	36	166.8	73.0	26.2	hypertension	normal	normal	normal	no exam	normal	no exam	normal	normal	no	normal	normal	no exam	no exam	normal	no exam	normal	no exam	hypertension. hyperlipidemia Abnormal cysteine. Carotid atherosclerosis phenomenon. Left middle cerebral artery stenosis. The risk of stroke in the next decade is low.	Please pay attention to routine health care and regular vascular health examination. Need to control calorie intake, regular exercise, weight control. Should eat light food, avoid salty foods. Avoid foods high in fat or cholesterol. Must pay attention to the control of blood pressure. Must Pay attention to the control of blood fat. Please take more green vegetables and vitamin B supplement group.…	Left total carotid atherosclerosis. spinal artery circulation_normal.	Left middle cerebral artery stenosis.	brain exam_no abnormalities .	no exam	Left middle cerebral artery stenosis.	NULL	NULL	NULL	NULL	normal.	no	11.80	28.3	94	5.70	20	32
77***4	female	2006/11/09	82	NULL	/	/	NULL	NULL	NULL	NULL	NULL	NULL	no exam	no exam	no exam	no exam	no exam	no exam	no exam	no exam	no exam	no exam	no exam	no exam	no exam	no exam	no exam	no exam	NULL	NULL	hypertension. Arrhythmia. hyperlipidemia Carotid atherosclerosis phenomenon. Cerebral infarction and arteriosclerosis. The risk of stroke in the next decade is high.	Need to control calorie intake, regular exercise, weight control. Should eat light food, avoid salty foods. Avoid foods high in fat or cholesterol. Avoid sweet food. Must pay attention to the control of blood pressure. Must pay attention to the control of blood sugar. Must Pay attention to the control of blood fat. Please take long-term rule medication.	Bilateral total carotid artery moderate sclerosis. spinal artery circulation_normal.	cranial artery blood normal.	Cerebral arteriosclerosis phenomenon. Cerebral arteriosclerosis phenomenon. Cerebral artery atherosclerosis phenomenon.	no	Bilateral middle cerebral artery stenosis. Right vertebral Artery stenosis.	NULL	NULL	NULL	NULL	normal.	no	10.7	26.7	108	5.50	35	25
03***2	male	2006/06/30	81	NULL	/	/	NULL	NULL	NULL	NULL	NULL	NULL	no exam	no exam	no exam	no exam	no exam	no exam	no exam	no exam	no exam	no exam	no exam	no exam	no exam	no exam	no exam	no exam	NULL	NULL	hyperlipidemia Carotid atherosclerosis phenomenon. Cerebral infarction and Arteriosclerosis. Abnormal liver function. Abnormal renal function. Abnormal cysteine. The risk of stroke in the next decade is high.	Need regular exercise. Need to control calorie intake, regular exercise, weight control. Avoid foods high in fat or cholesterol. Must Pay attention to the control of blood fat. Please go to neurology clinic (follow-up, treatment).	Bilateral total carotid artery mild sclerosis. spinal artery circulation_normal.	Left cerebral artery stenosis.	Deep brain infarction and arteriosclerosis phenomenon.	Left maxillonasal sinus sinus pterygium or mucous cyst	brain circulation exam_normal.	NULL	NULL	NULL	NULL	normal.	NULL	12.0	28.9	103	6.30	39	44
63***2	female	2007/12/19	51	81	68/112	67/104	NULL	64	36.8	160.7	68.7	26.6	hypertension diabetes	normal	normal	normal	no exam	normal	no exam	normal	normal	no	normal	normal	no exam	no exam	normal	no exam	NULL	NULL	High blood sugar. hyperlipidemia Abnormal liver function.	Please pay attention to routine health care and regular vascular health examination. Must pay attention to the control of blood sugar. Must Pay attention to the control of blood fat.	neck artery and spinal artery_normal.	cranial arterynormal.	brain exam_no abnormalities	NULL	brain circulation exam_normal.	NULL	NULL	NULL	NULL	normal.	no	11.4	29.2	147	6.70	70	118
27***5	male	2008/04/17	87	NULL	/	/	NULL	NULL	NULL	NULL	NULL	NULL	no exam	no exam	no exam	no exam	no exam	no exam	no exam	no exam	no exam	no exam	no exam	no exam	no exam	no exam	no exam	no exam	NULL	NULL	hypertension. Homocysteine is too high. Carotid atherosclerosis phenomenon. brain infarction and Arteriosclerosis. The risk of stroke in the next decade is high.	Need to control calorie intake, regular exercise, weight control. Should eat light food, avoid salty foods. More intake of green leafy folic acid supplement. Must pay attention to the control of blood pressure. Must pay attention to the control of blood fat. Please take long-term rule medication.	Bilateral total carotid artery moderate sclerosis left Artery stenosis. spinal artery circulation_normal.	Intracranial circulation artery.	mild brain atrophy Deep brain infarction and arteriosclerosis phenomenon.	NULL	Bilateral middle cerebral artery stenosis	NULL	NULL	NULL	NULL	normal.	no	11.6	25.0	89	5.50	18	12
95***3	female	2007/11/22	55	80	73/105	62/97	18	72	36.8	151.7	54.2	NULL	no exam	no exam	no exam	no exam	no exam	no exam	no exam	no exam	no exam	no exam	no exam	no exam	no exam	no exam	no exam	no exam	NULL	NULL	The current cerebrovascular examination are normal. hyperlipidemia Homocysteine is too high. The risk of stroke in the next decade is low.	Please pay attention to routine health care and regular vascular health examination. Need to control calorie intake, regular exercise, weight control. Avoid foods high in fat or cholesterol. Must Pay attention to the control of blood fat. Please follow up at neurology clinic.	neck artery and spinal artery_normal. spinal artery circulation_normal.	cranial arterynormal.	brain exam_normal.	NULL	brain circulation exam_normal.	NULL	NULL	NULL	NULL	normal.	no	11.1	30.8	82	5.80	18	15
63***2	female	2011/08/03	55	85	61/106	61/98	15	67	36.1	160.2	64.7	25.2	hypertension diabetes	normal	normal	normal	no exam	normal	no exam	normal	normal	no	normal	normal	no exam	normal	normal	normal	NULL	NULL	hypertension(history). hyperlipidemia diabetes. Abnormal cysteine. Abnormal liver function.	Please pay attention to routine health care and regular vascular health examination. Please control the calorie intake, regular exercise, weight control. Must pay attention to the control of blood pressure. Must pay attention to the control of blood sugar. Must Pay attention to the control of blood fat. Should eat light food, avoid salty foods. Avoid sweet food. Avoid foods high in fat or cholest…	Carotid artery normal. spinal artery circulation_normal. Right vertebral artery congenital small.	cranial arterynormal.	brain exam_normal.	no exam	The right spine and anterior cerebral artery congenital stenosis.	NULL	NULL	NULL	NULL	normal.	no	11.3	30.5	150	7.00	48	84
20***4	male	2010/11/22	31	81.5	62/101	62/103	18	69	35.9	163.8	57.2	21.3	duodenal ulcer	normal	normal	normal	no exam	normal	no exam	normal	normal	no	normal	normal	no exam	normal	normal	no exam	normal	NULL	Abnormal cysteine. The risk of stroke in the next decade is low.	Please pay attention to routine health care and regular vascular health examination. Need regular exercise. Please take more green vegetables and vitamin B supplement group. Please pay special attention, even if the current cerebrovascular health tests are normal can not guarantee that will not stroke still pay attention to daily health care, any discomfort, please seek medical treatment as soon …	neck artery and spinal artery_normal. spinal artery circulation_normal.	cranial arterynormal.	no exam	no exam	no exam	NULL	NULL	NULL	NULL	normal.	no	10.4	36.8	84	4.40	27	29
15***0	male	2009/08/04	47	90	93/131	88/129	17	61	36	160.9	71.9	27.8	peptic ulcer Hepatitis B.	normal	normal	normal	no exam	normal	no exam	normal	normal	no	normal	normal	no exam	normal	normal	normal	NULL	NULL	hypertension(control). hyperlipidemia Carotid atherosclerosis phenomenon. brain Arteriosclerosis. The risk of stroke in the next decade is moderate.	Please Quit smoking . Need to control calorie intake, regular exercise, weight control. Avoid foods high in fat or cholesterol. Should eat light food, avoid salty foods. Must pay attention to the control of blood pressure. Must Pay attention to the control of blood fat. Please take long-term rule medication. Regular vascular health examination.	Left total carotid atherosclerosis.	cranial arterynormal.	Cerebral arteriosclerosis phenomenon.	Chronic sinusitis.	no exam	NULL	NULL	NULL	NULL	normal.	no	11.0	30.4	94	5.60	27	40
59***0	male	2010/11/20	42	79	75/111	73/105	20	79	36	176.6	73.4	23.5	Arrhythmia Endocarditis peptic ulcer	normal	normal	normal	no exam	surgical scar	no exam	normal	normal	no	normal	normal	surgical scar	normal	normal	normal	normal	no exam	Right cerebellar vein hemangioma. The risk of stroke in the next decade is low.	Please pay attention to routine health care and regular vascular health examination. Need to control calorie intake, regular exercise, weight control. Must Pay attention to the control of blood fat. Avoid foods high in fat or cholesterol. Please take more green vegetables and vitamin B supplement group.	neck artery and spinal artery_normal. spinal artery circulation_normal.	cranial arterynormal.	White matter changes in the brain.	no exam	brain circulation exam_normal.	NULL	NULL	NULL	NULL	normal.	no	20.0	48.2	80	5.10	23	18
07***3	male	2009/10/02	42	81	88/139	95/140	16	89	36.9	157.9	61.1	24.5	hyperuricemia total High cholesterol	tinea pedis	normal	normal	no exam	normal	no exam	normal	normal	no	normal	normal	no exam	normal	normal	normal	NULL	NULL	hyperlipidemia The risk of stroke in the next decade is low.	Please pay attention to routine health care and regular vascular health examination. Avoid foods high in fat or cholesterol. Avoid sweet food. Must Pay attention to the control of blood fat.	neck artery and spinal artery_normal.	cranial arterynormal.	brain exam_no abnormalities	no exam	brain circulation exam_normal.	NULL	NULL	NULL	NULL	normal.	no	11.1	27.3	92	4.80	21	21
16***3	male	2006/08/16	58	95	86/132	78/137	NULL	62	36.5	176.4	85.4	27.4	hypertension	normal	normal	normal	normal	normal	normal	normal	normal	no	normal	normal	surgical scar	normal	Second knee degenerative arthritis	normal	NULL	NULL	hyperlipidemia Carotid atherosclerosis phenomenon. Abnormal liver function.	Please pay attention to routine health care and regular vascular health examination. Must Pay attention to the control of blood fat.	Left total carotid atherosclerosis. spinal artery circulation_normal. Right vertebral artery congenital small.	cranial arterynormal.	brain exam_normal.	no	brain circulation exam_normal.	NULL	NULL	NULL	NULL	normal.	no	11.1	22.9	95	5.40	39	54
78***0	male	2010/12/14	36	100	93/152	77/158	18	82	37.1	178.7	98.2	30.8	hypertension hyperuricemia	normal	normal	normal	no exam	normal	no exam	normal	normal	no	normal	normal	no exam	normal	normal	normal	no exam	no exam	hypertensionMedication in treatment. High blood sugar. hyperlipidemia Abnormal cysteine. Carotid atherosclerosis phenomenon. The risk of stroke in the next decade is moderate.	Please Quit smoking . Please pay attention to routine health care and regular vascular health examination. Need to control calorie intake, regular exercise, weight control. Must pay attention to the control of blood pressure. Must pay attention to the control of blood sugar. Must Pay attention to the control of blood fat. Should eat light food, avoid salty foods. Avoid sweet food. Avoid foods hig…	Left total carotid atherosclerosis. spinal artery circulation_normal. The left vertebral artery congenital narrow.	cranial arterynormal.	brain exam_no abnormalities .	no exam	brain circulation exam_normal.	NULL	NULL	NULL	NULL	normal.	no	11.0	27.7	123	6.20	24	34
99***0	male	2007/01/17	71	103	81/121	83/127	18	64	36.4	169.4	87.4	NULL	no exam	no exam	no exam	no exam	no exam	no exam	no exam	no exam	no exam	no exam	no exam	no exam	no exam	no exam	no exam	no exam	NULL	NULL	Carotid atherosclerosis phenomenon. hypertriglycemia	Please pay attention to routine health care and regular vascular health examination. Must Pay attention to the control of blood fat.	Right total carotid artery atherosclerosis. spinal artery circulation_normal.	cranial arterynormal.	brain exam_normal.	NULL	brain circulation exam_normal.	NULL	NULL	NULL	NULL	normal.	no	10.8	28.5	95	5.70	17	12
39***3	male	2009/09/17	67	78.5	94/158	92/147	16	66	36.0	162.8	57.4	21.7	no exam	normal	normal	normal	no exam	normal	no exam	normal	normal	no	normal	normal	no exam	normal	stroke,left mild no power	normal	NULL	NULL	hypertension. mild anemia. Abnormal renal function. Cerebral infarction and Arteriosclerosis. The risk of stroke in the next decade is high.	Please pay attention to routine health care and regular vascular health examination. Should eat light food, avoid salty foods. Must pay attention to the control of blood pressure.	Carotid artery normal. spinal artery circulation_mild insufficiency. Right vertebral Artery stenosis.	cranial arterynormal. Cerebral blood flow mild insufficiency.	mild brain atrophy. Deep brain infarction and arteriosclerosis phenomenon.	Chronic sinusitis.	Vertebral artery and basilar right vertebral artery narrow.	NULL	NULL	NULL	NULL	normal.	no	10.6	29.5	89	5.60	16	12
18***7	male	2005/04/07	44	92	92/119	80/113	18	70	36.1	174.4	82.1	NULL	no exam	no exam	no exam	no exam	no exam	no exam	no exam	no exam	no exam	no exam	no exam	no exam	no exam	no exam	no exam	no exam	NULL	NULL	hyperlipidemia The risk of stroke in the next decade is low.	Need to control calorie intake, regular exercise, weight control. Avoid foods high in fat or cholesterol. Must Pay attention to the control of blood fat. Must pay attention to the control of blood pressure. Please take long-term rule medication.	neck artery and spinal artery_normal. spinal artery circulation_normal.	cranial arterynormal.	brain exam_normal.	no	no	NULL	NULL	NULL	NULL	normal	no	10.9	28.7	92	4.80	34	60
23***1	male	2009/12/21	78	105	83/169	85/154	18	93	36.5	168.6	89.7	31.6	hypertension,Medication hyperlipidemia mild hyperglucosemia	skin tag over neck	normal	normal	normal	normal	no exam	Arrhythmia	normal	no	normal	normal	normal	normal	normal	normal	NULL	NULL	hypertension. Abnormal liver function. High blood sugar. Abnormal cysteine. Carotid atherosclerosis phenomenon. brain Arteriosclerosis. The risk of stroke in the next decade is high.	Need to control calorie intake, regular exercise, weight control. Should eat light food, avoid salty foods. Avoid sweet food. Must pay attention to the control of blood pressure. Must pay attention to the control of blood sugar. Please take more green vegetables and vitamin B supplement group.	Left total carotid atherosclerosis.	Left middle cerebral artery mild stenosis.	Deep brain Cerebral arteriosclerosis phenomenon.Small artery atherosclerosis phenomenon.	no exam	brain circulation exam_normal.	NULL	NULL	NULL	NULL	normal.	no	11.4	28.0	125	5.90	47	65
87***5	male	2009/07/22	33	81	78/112	71/107	20	78	36.4	171.1	61.0	20.8	hepatitis B carrier	normal	normal	normal	no exam	normal	no exam	normal	normal	no	normal	normal	no exam	no exam	normal	no exam	NULL	NULL	hyperlipidemia The risk of stroke in the next decade is low.	Please pay attention to routine health care and regular vascular health examination. Need to control calorie intake, regular exercise, weight control. Must Pay attention to the control of blood fat. Please pay special attention, even if the current cerebrovascular health tests are normal can not guarantee that will not stroke still pay attention to daily health care, any discomfort, please seek m…	neck artery and spinal artery_normal. spinal artery circulation_normal.	cranial arterynormal.	brain exam_no abnormalities	no exam	brain circulation exam_normal.	NULL	NULL	NULL	NULL	normal.	no	10.5	31.8	86	5.20	24	34
95***5	male	2011/06/25	39	83.5	69/117	60/116	16	75	36.2	162.5	66.7	25.3	High triglyceride high uric acid	normal	normal	normal	no exam	normal	no exam	normal	normal	no	normal	normal	no exam	normal	normal	normal	normal	no exam	hyperlipidemia The risk of stroke in the next decade is low.	Please pay attention to routine health care and regular vascular health examination. Please control the calorie intake, regular exercise, weight control. Must Pay attention to the control of blood fat. Avoid sweet food. Avoid foods high in fat or cholesterol.	neck artery and spinal artery_normal. spinal artery circulation_normal.	cranial arterynormal.	brain exam_no abnormalities .	no exam	brain circulation exam_normal.	NULL	NULL	NULL	NULL	normal.	no	11.1	30.3	94	5.10	23	27
90***4	male	2008/05/12	40	94	76/111	77/124	17	54	36	172.3	79.0	26.6	Brain tumor	normal	normal	normal	no exam	normal	no exam	normal	normal	no	normal	normal	surgical scar	normal	normal	no exam	NULL	NULL	Thyroid blood abnormalities. Left temporal tumor, stable state. The risk of stroke in the next decade is low.	Regular vascular health examination. Please follow up at neurology clinic. Please pay special attention, even if the current cerebrovascular health tests are normal can not guarantee that will not stroke still pay attention to daily health care, any discomfort, please seek medical treatment as soon as possible.	spinal artery circulation_normal.neck artery and spinal artery_normal.	cranial arterynormal.	Left temporal tumor.	no exam	brain circulation exam_normal.	NULL	NULL	NULL	NULL	normal.	NULL	11.1	30.2	83	5.00	28	29
99***6	female	2009/07/28	49	85	95/140	91/141	12	90	371	167.8	67.7	24.0	Endometriosis	normal	normal	normal	no exam	normal	no exam	normal	normal	no	normal	normal	no exam	normal	normal	normal	NULL	NULL	hypertension. hyperlipidemia Carotid atherosclerosis phenomenon. brain Arteriosclerosis. The risk of stroke in the next decade is low.	Need to control calorie intake, regular exercise, weight control. Should eat light food, avoid salty foods. Avoid foods high in fat or cholesterol. Must pay attention to the control of blood pressure. Must Pay attention to the control of blood fat. Please take long-term rule medication. Please follow up and treatment in Nephrology Clinic. Regular vascular health examination.	Left total carotid atherosclerosis. spinal artery circulation_normal.	cranial arterynormal.	Cerebral arteriosclerosis phenomenon.	no exam	brain circulation exam_normal.	NULL	NULL	NULL	NULL	normal.	no	10.3	28.0	82	5.50	14	10
39***2	male	2010/03/15	70	90	63/110	71/129	14	51	36	153.7	59.6	25.2	hypertension Cataract hearing loss stroke and And left limb weakness hyperlipidemia	normal	normal	normal	no exam	normal	no exam	normal	normal	no	normal	normal	no exam	normal	Left limb hemiplegia	no exam	NULL	no exam	High blood sugar. hyperlipidemia Cerebral infarction and Arteriosclerosis. Right basal ganglia hemorrhage lesions. The risk of stroke in the next decade is moderate.	Please pay attention to routine health care and regular vascular health examination. Avoid foods high in fat or cholesterol. Avoid sweet food. Must pay attention to the control of blood sugar. Must Pay attention to the control of blood fat.	Bilateral total carotid artery mild sclerosis. spinal artery circulation_normal.	cranial arterynormal.	Deep brain infarction and arteriosclerosis phenomenon.	Right basal nucleus old hemorrhagic lesions.	brain circulation exam_normal.	NULL	NULL	NULL	NULL	normal.	no	11.6	27.1	123	7.10	120	77
68***7	male	2007/04/28	77	NULL	/	/	NULL	NULL	NULL	NULL	NULL	NULL	no exam	no exam	no exam	no exam	no exam	no exam	no exam	no exam	no exam	no exam	no exam	no exam	no exam	no exam	no exam	no exam	NULL	NULL	hypertension. brain Arteriosclerosis. Cervical arteriosclerosis phenomenon, cranial artery sclerosis phenomenon. The risk of stroke in the next decade is high.	Must pay attention to the control of blood pressure. Please take long-term rule medication. Need to control calorie intake, regular exercise, weight control. Please pay attention to routine health care and regular vascular health examination.	Bilateral total carotid artery moderate sclerosis.spinal artery circulation_normal.	cranial arterynormal.	Deep brain Cerebral arteriosclerosis phenomenon.Small artery atherosclerosis phenomenon.	no	Right inside Carotid atherosclerosis phenomenon.	NULL	NULL	NULL	NULL	normal.	no	12.3	33.4	103	5.40	23	30
41***9	male	2010/04/09	32	74	82/139	79/123	18	90	35	174.6	69.4	22.8	duodenal ulcer	normal	normal	normal	no exam	normal	no exam	normal	normal	no	normal	normal	no exam	normal	normal	normal	no exam	no exam	hypertension. hyperlipidemia Abnormal cysteine. The risk of stroke in the next decade is moderate.	Please pay attention to routine health care and regular vascular health examination. Should eat light food, avoid salty foods. Avoid foods high in fat or cholesterol. Must pay attention to the control of blood pressure. Must Pay attention to the control of blood fat. Please take more green vegetables and vitamin B supplement group.	neck artery and spinal artery_normal.	cranial arterynormal.	brain exam_normal.	no exam	brain circulation exam_normal.	NULL	NULL	NULL	NULL	normal.	no	11.0	30.5	78	5.30	21	22
91***1	male	2009/05/19	82	96.5	74/126	70/127	14	82	36.5	166.1	75.5	27.4	no exam	no exam	no exam	no exam	no exam	no exam	no exam	no exam	no exam	no exam	no exam	no exam	no exam	no exam	no exam	no exam	NULL	NULL	Abnormal renal function. Left middle cerebral artery stenosis. Bilateral total carotid atherosclerosis. The risk of stroke in the next decade is high.	Please pay attention to routine health care and regular vascular health examination. Need to control calorie intake, regular exercise, weight control. Please take long-term rule medication. Please pay special attention, even if the current cerebrovascular health tests are normal can not guarantee that will not stroke still pay attention to daily health care, any discomfort, please seek medical tr…	Bilateral total carotid artery moderate sclerosis. spinal artery circulation_normal.	Left middle cerebral artery stenosis.	brain exam_no abnormalities	no exam	brain circulation exam_normal.	NULL	NULL	NULL	NULL	normal.	no	11.9	33.3	87	6.40	16	18
30***5	male	2006/11/09	52	84.5	96/145	86/130	18	74	36.7	170.5	69.5	23.9	no	normal	normal	normal	normal	normal	no exam	normal	normal	no	normal	normal	normal	normal	normal	normal	NULL	NULL	hyperlipidemia Homocysteine is too high. The risk of stroke in the next decade is low.	Need to control calorie intake, regular exercise, weight control. Avoid foods high in fat or cholesterol. Must Pay attention to the control of blood fat.	neck artery and spinal artery_normal. spinal artery circulation_normal.	cranial arterynormal.	brain exam_normal.	no	brain circulation exam_normal.	NULL	NULL	NULL	NULL	normal.	no	11.3	28.8	107	6.00	21	36
85***7	male	2009/04/24	50	98	103/170	93/164	14	62	36.2	172.9	85.6	28.6	hyperuricemia hypertension	Right back mole	normal	normal	no exam	normal	no exam	normal	normal	no	normal	normal	normal	normal	normal	normal	NULL	NULL	hypertension. hyperlipidemia Carotid atherosclerosis phenomenon. Cerebral infarction and Arteriosclerosis.	Must pay attention to the control of blood pressure. Must Pay attention to the control of blood fat. Avoid foods high in fat or cholesterol. Should eat light food, avoid salty foods. Please pay attention to routine health care and regular vascular health examination.	Bilateral total carotid artery mild sclerosis. spinal artery circulation_normal.	cranial arterynormal.	Deep brain infarction and arteriosclerosis phenomenon.	Chronic sinusitis.	brain circulation exam_normal.	NULL	NULL	NULL	NULL	normal.	no	10.7	30.1	95	5.70	19	23
50***9	male	2006/11/29	48	81.5	62/100	67/101	18	57	35.3	174.9	80.7	NULL	no exam	no exam	no exam	no exam	no exam	no exam	no exam	no exam	no exam	no exam	no exam	no exam	no exam	no exam	no exam	no exam	NULL	NULL	Carotid atherosclerosis phenomenon. Chronic sinusitis	Please pay attention to routine health care and regular vascular health examination. Need regular exercise.	Right internal carotid artery moderate sclerosis. spinal artery circulation_normal	cranial arterynormal.	brain exam_no abnormalities	Chronic sinusitis.	brain circulation exam_normal.	NULL	NULL	NULL	NULL	normal.	no	11.3	34.8	109	6.40	21	27
11***8	male	2011/08/02	50	89	69/112	64/104	16	77	36.2	164.8	66.2	24.4	High cholesterol	Gray toenails	normal	normal	no exam	normal	no exam	normal	normal	no	normal	normal	no exam	normal	normal	normal	no exam	no exam	The current cerebrovascular examination are normal. hyperlipidemia. Abnormal cysteine. The risk of stroke in the next decade is low.	Please Quit smoking . Please pay attention to routine health care and regular vascular health examination. Please control the calorie intake, regular exercise, weight control. Must Pay attention to the control of blood fat. Avoid foods high in fat or cholesterol. Please take long-term rule medication. Please take more green vegetables and vitamin B supplement group. Please pay special attention, …	neck artery and spinal artery_normal. spinal artery circulation_normal.	cranial arterynormal.	brain exam_normal.	no exam	brain circulation exam_normal.	NULL	NULL	NULL	NULL	normal.	no	11.0	33.5	82	5.70	24	38
36***8	female	2008/08/27	67	NULL	42/91	49/113	18	83	36.5	NULL	NULL	NULL	no exam	no exam	no exam	no exam	no exam	no exam	no exam	no exam	no exam	no exam	no exam	no exam	no exam	no exam	no exam	no exam	NULL	NULL	anemia. Cerebral infarction. Chronic renal insufficiency. Carotid atherosclerosis phenomenon.	Please go to Nephrology clinic (follow up and treatment). Should eat light food, avoid salty foods. Please pay attention to routine health care and regular vascular health examination.	spinal artery circulation_normal. Bilateral total carotid artery moderate sclerosis.	cranial arterynormal.	mild brain atrophy.	no exam	no exam	NULL	NULL	NULL	NULL	Local right parietal abnormalities.	no	10.0	27.7	99	7.60	9	7
09***0	male	2011/05/19	49	111	76/134	72/139	15	68	35.9	180.3	102.3	31.5	Near the pancreas	tinea pedis	normal	normal	no exam	normal	no exam	normal	normal	no	normal	normal	no exam	normal	Right foot surgical scar	normal	normal	no exam	hypertensionMedication in treatment. diabetesMedication in treatment. Carotid atherosclerosis phenomenon. Deep brain infarction. The risk of stroke in the next decade is moderate.	Please pay attention to routine health care and regular vascular health examination. Please control the calorie intake, regular exercise, weight control. Must pay attention to the control of blood pressure. Must pay attention to the control of blood sugar. Should eat light food, avoid salty foods. Avoid sweet food. Please take long-term rule medication.	Bilateral total carotid artery mild sclerosis. spinal artery circulation_normal.	cranial arterynormal.	Deep brain infarction.	no exam	brain circulation exam_normal.	NULL	NULL	NULL	NULL	normal.	no	10.7	30.2	74	7.00	17	21
25***4	male	2011/09/30	42	76	85/119	91/123	16	62	36.1	163	57	21.5	no	Abdomen and face eczema	normal	normal	no exam	normal	no exam	normal	normal	no	normal	normal	no exam	normal	normal	normal	normal	NULL	hyperlipidemia Abnormal cysteine. The risk of stroke in the next decade is low.	Please pay attention to routine health care and regular vascular health examination. Please regular exercise Must Pay attention to the control of blood fat. Avoid foods high in fat or cholesterol. Please take more green vegetables and vitamin B supplement group.	Carotid artery normal. spinal artery circulation_mild insufficiency. Right vertebral artery congenital small.	cranial arterynormal.	brain exam_normal.	Chronic sinusitis.	brain circulation exam_normal.	NULL	NULL	NULL	NULL	normal.	no exam	11.7	33.2	87	5.80	24	38
52***1	male	2010/07/10	43	70	78/120	89/138	16	71	36	169.9	61.1	21.2	hypertension Kidney stones	normal	normal	normal	normal	normal	no exam	normal	normal	no	normal	normal	normal	normal	normal	normal	normal	no exam	hypertension(Control). Abnormal cysteine. The risk of stroke in the next decade is moderate.	Please pay attention to routine health care and regular vascular health examination. Must pay attention to the control of blood pressure. Please take more green vegetables and vitamin B supplement group. Please pay special attention, even if the current cerebrovascular health tests are normal can not guarantee that will not stroke still pay attention to daily health care, any discomfort, please s…	neck artery and spinal artery_normal. spinal artery circulation_normal.	cranial arterynormal.	brain exam_normal.	no exam	brain circulation exam_normal.	NULL	NULL	NULL	NULL	normal.	no	11.75	28.8	95	5.70	21	24
85***5	male	2009/05/29	46	NULL	55/85	55/99	16	72	36	172.9	78.3	26.2	no	normal	normal	normal	no exam	normal	no exam	normal	normal	no	normal	normal	no exam	normal	normal	normal	NULL	NULL	hyperlipidemia spinal artery circulation_mild insufficiency.	Must Pay attention to the control of blood fat. Avoid foods high in fat or cholesterol. Please pay attention to routine health care and regular vascular health examination.	Carotid artery normal. spinal artery circulation_mild insufficiency.	cranial arterynormal.	brain exam_no abnormalities	no exam	brain circulation exam_normal.	NULL	NULL	NULL	NULL	normal.	no	10.4	35.7	106	5.80	19	24
11***9	female	2007/01/08	80	106	75/188	68/158	16	67	37.2	153.5	65.6	27.8	Brain hemangiomas Neck mass Osteoporosis Tinnitus Extrauterine tumors	normal	normal	normal	normal	normal	no exam	normal	normal	no	normal	normal	normal	Humpback	normal	normal	NULL	NULL	hypertension. Carotid atherosclerosis phenomenon. brain oldinfarction and arteriosclerosis ). Too much cysteine(>20). The risk of stroke in the next decade is high.	Must pay attention to the control of blood pressure. Please follow up at neurology clinic. Regular vascular health examination. Please pay special attention, even if the current cerebrovascular health tests are normal can not guarantee that will not stroke still pay attention to daily health care, any discomfort, please seek medical treatment as soon as possible.	Bilateral total carotid artery mild sclerosis.spinal artery circulation_normal.	cranial arterynormal.	Left middle cerebral artery perfusion area old small infarction.	no	brain circulation exam_normal.	NULL	NULL	NULL	NULL	normal.	no exam	12.0	27.9	98	5.60	16	9
80***2	male	2008/07/07	57	117	96/156	85/159	16	93	36	155.7	87.2	36.0	no exam	Doubt tinea pedis, tinea pedis	normal	normal	no exam	normal	no exam	normal	normal	no	normal	normal	no exam	normal	normal	no exam	NULL	NULL	hyperuricemia. High blood sugar. hyperlipidemia hypertension. Abnormal cysteine. Carotid atherosclerosis phenomenon. Cerebral infarction and Arteriosclerosis. The risk of stroke in the next decade is moderate.	Avoid sweet food. Must pay attention to the control of blood sugar. Must pay attention to the control of blood pressure. Must Pay attention to the control of blood fat. . Should eat light food, avoid salty foods. Avoid foods high in fat or cholesterol. Need to control calorie intake, regular exercise, weight control.	Left total carotid atherosclerosis.	cranial arterynormal.	Deep brain infarction and arteriosclerosis phenomenon.	Chronic sinusitis.	brain circulation exam_normal.	NULL	NULL	NULL	NULL	normal.	NULL	11.1	27.9	129	6.10	21	28
76***7	male	2005/03/11	69	93	57/121	50/111	16	55	36.3	167.6	69.7	NULL	diabetes、hypertension、Cerebrovascular obstruction Medication. peptic ulcer. Renal insufficiency	normal	normal	normal	no exam	normal	no exam	normal	normal	no	normal	normal	Vertical surgical scar	normal	normal	no exam	NULL	NULL	High blood sugar. hypertension. The risk of stroke in the next decade is high. Homocysteine is mild high. Abnormal renal function.Carotid artery and intracranial vascular sclerosis phenomenon.	Need to control calorie intake, regular exercise, weight control. Avoid foods high in fat or cholesterol. Should eat light food, avoid salty foods. Avoid sweet food. Must pay attention to blood pressure, blood sugar, blood fat control. Please take long-term rule medication. Please follow up at neurology clinic.	Left total carotid artery moderate sclerosis.	Left middle cerebral artery and right cerebral artery mild stenosis.	Deep brain infarction and arteriosclerosis phenomenon.	no	brain circulation exam_normal.	NULL	NULL	NULL	NULL	normal	no	13.0	30.8	172	6.90	20	14
94***2	male	2006/05/11	62	90	73/153	71/141	17	60	36.2	168.5	73.7	NULL	stroke diabetes	tinea pedis	normal	normal	no exam	normal	no exam	normal	normal	no	normal	normal	no exam	normal	normal	no exam	NULL	NULL	anemia. Abnormal renal function. hypertension. High blood sugar. hyperlipidemia Carotid atherosclerosis phenomenon. Cerebral infarction and Arteriosclerosis, cerebral vascular stenosis. The risk of stroke in the next decade is high.	Should eat light food, avoid salty foods. Avoid foods high in fat or cholesterol. Avoid sweetened food. Must pay attention to the control of blood pressure. Must pay attention to the control of blood sugar. Must pay attention to the control of blood fat. Please take long-term rule medication. Please in the Department of Metabolism and Nephrology clinic treatment.	Bilateral total carotid artery moderate sclerosis.	Bilateral cerebral artery and right aortic stenosis.	Deep brain infarction and arteriosclerosis phenomenon.	no	Bilateral middle cerebral artery stenosis	NULL	NULL	NULL	NULL	mild Diffuse abnormalities	no	10.6	33.2	83	5.90	18	11
42***4	male	2011/09/20	57	88	79/103	77/106	14	108	35.9	176.9	77.8	24.9	High cholesterol gaut gastro esophageal reflux	normal	normal	normal	no exam	normal	no exam	normal	normal	no	normal	normal	no exam	normal	normal	normal	normal	no exam	hypertension. hyperlipidemia. Glycosylated hemoglobin is high. Abnormal cysteine. Cerebral arteriosclerosis phenomenon. The risk of stroke in the next decade is low.	Please pay attention to routine health care and regular vascular health examination. Please control the calorie intake, regular exercise, weight control. Must pay attention to the control of blood pressure. Must Pay attention to the control of blood fat. Must pay attention to the control of blood sugar. Should eat light food, avoid salty foods. Avoid sweet food. Avoid foods high in fat or cholest…	Carotid artery normal. spinal artery circulation_normal. Right vertebral artery congenital small.	cranial arterynormal.	Cerebral arteriosclerosis phenomenon.	no exam	brain circulation exam_normal.	NULL	NULL	NULL	NULL	normal.	no	10.8	29.6	106	6.40	35	42
99***7	male	2009/10/02	48	73	81/111	72/107	16	55	36	169.4	62.2	21.7	no	Multiple skin neck drape, abdominal mole, facial sunburn	normal	normal	no exam	normal	no exam	normal	normal	no	normal	normal	normal	normal	normal	normal	NULL	NULL	Carotid atherosclerosis phenomenon. The risk of stroke in the next decade is low.	Please pay attention to routine health care and regular vascular health examination.	Right total carotid artery atherosclerosis. spinal artery circulation_normal.	cranial arterynormal.	brain exam_no abnormalities	no exam	brain circulation exam_normal.	NULL	NULL	NULL	NULL	normal.	no	11.7	29.2	90	5.10	23	16
00***1	male	2011/04/21	74	101	69/145	66/142	14	77	36.5	161.5	76.7	29.4	hypertension	Fragile limbs	normal	normal	no exam	normal	no exam	normal	normal	no	normal	normal	no exam	normal	normal	normal	no exam	no exam	hypertension. High blood sugar. hyperlipidemia Abnormal liver function. Abnormal renal function. Abnormal cysteine. Cervical arteriosclerosis phenomenon, right internal carotid artery stenosis.The right cerebral artery blood flow velocity decreased a few degrees, indicating signs of reduced blood flow. Deep brain arteriosclerosis and White matter degradation phenomenon. Left frontal lobe，suspecte…	Please pay attention to routine health care and regular vascular health examination. Please control the calorie intake, regular exercise, weight control. Must pay attention to the control of blood pressure. Must pay attention to the control of blood sugar. Must Pay attention to the control of blood fat. Should eat light food, avoid salty foods. Avoid sweet food. Avoid foods high in fat or cholest…	Right total carotid artery severe sclerosis, and mild stenosis. Left total carotid atherosclerosis. spinal artery circulation_normal	Right cerebral artery blood flow velocity decreased a few degrees, indicating signs of reduced blood flow.	Deep brain arteriosclerosis and white matter degeneration phenomenon. Left frontal lobe, suspected old signs.	no exam	brain circulation exam_normal.	NULL	NULL	NULL	NULL	normal.	no	11.9	30.1	139	6.90	83	103
22***6	male	2009/11/28	50	82	91/120	97/125	16	97	37.2	161.6	64.8	24.8	duodenal ulcer Skin allergies hyperlipidemia	normal	normal	normal	no exam	normal	no exam	normal	normal	no	normal	normal	no exam	normal	normal	normal	NULL	NULL	Abnormal cysteine. hyperlipidemia The risk of stroke in the next decade is low.	Please take more green vegetables and vitamin B supplement group. Must Pay attention to the control of blood fat. Please take long-term rule medication. Please pay special attention, even if the current cerebrovascular health tests are normal can not guarantee that will not stroke still pay attention to daily health care, any discomfort, please seek medical treatment as soon as possible.	neck artery and spinal artery_normal. spinal artery circulation_normal.	cranial arterynormal.	brain exam_normal.	no exam	brain circulation exam_normal.	NULL	NULL	NULL	NULL	normal.	no	11.6	23.6	88	5.80	27	32
30***1	male	2009/06/26	72	89	51/135	59/138	14	74	36.2	164.9	61.9	22.8	no exam	no exam	no exam	no exam	no exam	no exam	no exam	no exam	no exam	no exam	no exam	no exam	no exam	no exam	no exam	no exam	NULL	NULL	Carotid atherosclerosis phenomenon. Cervical spinal disease. The risk of stroke in the next decade is moderate.	Please pay attention to routine health care and regular vascular health examination. Need to control calorie intake, regular exercise, weight control. Please take long-term rule medication. Please pay special attention, even if the current cerebrovascular health tests are normal can not guarantee that will not stroke still pay attention to daily health care, any discomfort, please seek medical tr…	Bilateral total carotid atherosclerosis. spinal artery circulation_normal	cranial arterynormal.	mild brain atrophy Cervical spinal disease.	no exam	brain circulation exam_normal.	NULL	NULL	NULL	NULL	normal.	no	11.1	27.3	108	5.80	18	13
69***1	male	2010/10/16	71	79	82/167	75/173	16	66	35.9	156.8	53.6	21.8	hypertension gaut Kidney atrophy	normal	normal	normal	no exam	normal	no exam	normal	normal	no	normal	normal	normal	normal	normal	normal	no exam	no exam	hypertensionMedication in treatment. mild hyperuricemia. Abnormal cysteine. Carotid mild sclerosis phenomenon. Deep brain infarction，Cerebral arteriosclerosis phenomenon.Small artery atherosclerosis phenomenon. The risk of stroke in the next decade is high.	Please Quit smoking . Please pay attention to routine health care and regular vascular health examination. Need to control calorie intake, regular exercise, weight control. Must pay attention to the control of blood pressure. Should eat light food, avoid salty foods. Please take more green vegetables and vitamin B supplement group. Please take long-term rule medication.	Left total carotid atherosclerosis. spinal artery circulation_normal.	cranial arterynormal.	Cerebral arteriosclerosis phenomenon.Small artery atherosclerosis phenomenon.	no exam	brain circulation exam_normal.	NULL	NULL	NULL	NULL	normal.	no	10.95	30.8	92	5.90	19	20
24***7	male	2008/04/07	48	89	107/161	97/151	17	86	36.8	169.9	72.3	25.0	Hyperuricemia fatty liver triglyceride kidney stones	normal	normal	normal	no exam	normal	no exam	normal	normal	no	normal	normal	no exam	normal	normal	no exam	NULL	NULL	hypertension. hyperlipidemia Abnormal cysteine. Carotid atherosclerosis phenomenon. Brain old lesions. The risk of stroke in the next decade is moderate.	Must pay attention to the control of blood pressure. Must Pay attention to the control of blood fat. Please follow up at neurology clinic. Should eat light food, avoid salty foods. Avoid foods high in fat or cholesterol. Need to control calorie intake, regular exercise, weight control.	Right total carotid artery atherosclerosis.	cranial arterynormal.	Right cerebral artery perfusion area in the old lesions.	no exam	brain circulation exam_normal.	NULL	NULL	NULL	NULL	normal.	NULL	10.8	27.4	89	5.40	26	31
03***6	male	2008/02/15	62	91	90/144	92/145	18	61	35.4	172.5	82.4	27.7	no	normal	normal	normal	no exam	normal	no exam	normal	normal	no	normal	normal	normal	normal	normal	normal	NULL	NULL	hypertension. hyperlipidemia Carotid atherosclerosis phenomenon. Cerebral infarction and Arteriosclerosis. The risk of stroke in the next decade is moderate. Abnormal cysteine.	Need to control calorie intake, regular exercise, weight control. Should eat light food, avoid salty foods. Avoid foods high in fat or cholesterol. Must pay attention to the control of blood pressure. Must Pay attention to the control of blood fat. Please follow up at neurology clinic.	Bilateral total carotid artery moderate sclerosis.	cranial arterynormal.	Deep brain infarction and arteriosclerosis phenomenon.	no	brain circulation exam_normal.	NULL	NULL	NULL	NULL	normal.	no	12.3	30.3	81	5.30	16	18
35***3	male	2007/01/11	46	NULL	92/148	98/153	18	90	36.3	171.7	72.2	24.5	hypertension7-8 years Arrhythmia	normal	normal	normal	normal	normal	no exam	normal	normal	no	normal	normal	normal	normal	normal	normal	NULL	NULL	hypertension. Homocysteine is too high. hyperuricemia. hyperlipidemia Carotid mild sclerosis phenomenon. The risk of stroke in the next decade is moderate.	Need to control calorie intake, regular exercise, weight control. Should eat light food, avoid salty foods. Avoid foods high in fat or cholesterol. Take in more green vegetables Must pay attention to the control of blood pressure. Must Pay attention to the control of blood fat. Please take long-term rule medication.	Bilateral total carotid artery mild sclerosis. spinal artery circulation_normal. Right vertebral artery congenital small.	cranial arterynormal.	brain exam_normal.	Chronic sinusitis.	brain circulation exam_normal.	NULL	NULL	NULL	NULL	normal.	no	11.8	33.6	87	5.80	28	42
24***7	female	2009/12/14	82	83	62/143	56/137	18	90	36	152.7	50.6	21.7	hypertension diabetes total High cholesterol Arrhythmia peptic ulcer	normal	normal	normal	no exam	normal	no exam	normal	normal	no	normal	normal	normal	normal	Left dorsal subcutaneous nodules	no exam	NULL	NULL	hypertension. High blood sugar. hyperlipidemia Abnormal cysteine. hyperuricemia. Tumor index: CA199 abnormalities Carotid atherosclerosis phenomenon. brain Arteriosclerosis. The risk of stroke in the next decade is high.	Need regular exercise. Should eat light food, avoid salty foods. Avoid foods high in fat or cholesterol. Avoid sweet food. Must pay attention to the control of blood sugar. Must Pay attention to the control of blood fat. Please take more green vegetables and vitamin B supplement group. Please follow up at neurology clinic.	Bilateral total carotid artery mild sclerosis. spinal artery circulation_normal.	cranial arterynormal.	Cerebral arteriosclerosis phenomenon.	no exam	brain circulation exam_normal.	NULL	NULL	NULL	NULL	normal.	no	9.9	30.0	135	8.00	22	19
60***1	male	2010/08/03	60	89	80/149	85/168	16	74	35.6	167.3	62.5	22.3	hypertension	normal	normal	normal	no exam	normal	no exam	normal	normal	no	normal	normal	no exam	no exam	normal	no exam	normal	no exam	hypertension(control). High blood sugar. Abnormal cysteine. Carotid atherosclerosis phenomenon. The risk of stroke in the next decade is high.	Please Quit smoking . Regular vascular health examination(Carotid ultrasound). Need to control calorie intake, regular exercise, weight control. Should eat light food, avoid salty foods.Avoid sweet food. Must pay attention to the control of blood pressure. Must pay attention to the control of blood sugar. Please take long-term rule medication. Please take more green vegetables and vitamin B suppl…	Bilateral total, internal carotid atherosclerosis. spinal artery circulation_normal Right vertebral artery congenital small.	cranial arterynormal.	brain exam_normal.	no exam	brain circulation exam_normal.	NULL	NULL	NULL	NULL	normal.	no	11.30	29.1	116	6.70	31	23
28***0	male	2009/06/05	68	104	90/189	81/183	12	68	35.7	167.2	86.2	30.8	hypertension diabetes Old cerebrovascular disease gaut	tinea pedis,Abdominal mole	normal	normal	no exam	Suspected sputum sound	no exam	normal	normal	no	normal	normal	obesity	normal	Lower extremity pressure edema	normal	NULL	NULL	hypertension. High blood sugar. Carotid atherosclerosis phenomenon. Cerebral infarction and Arteriosclerosis. The risk of stroke in the next decade is high.	Please pay attention to routine health care and regular vascular health examination. Should eat light food, avoid salty foods. Avoid foods high in fat or cholesterol. Avoid sweetened food. Must pay attention to the control of blood pressure. Must pay attention to the control of blood sugar. Must pay attention to the control of blood fat. Please take long-term rule medication. Please follow up and…	Bilateral total carotid artery moderate sclerosis. Right Carotid block.	Bilateral carotid artery stenosis.	Deep brain infarction and arteriosclerosis phenomenon.	no exam	Bilateral carotid artery stenosis.	NULL	NULL	NULL	NULL	normal.	no	12.2	34.2	175	8.00	39	64
06***9	male	2007/12/28	46	73	100/164	105/159	16	61	36.2	167.5	62.6	22.3	peptic ulcer Bleeding hypertension,Medication	normal	normal	normal	no exam	normal	no exam	normal	normal	no	normal	normal	no exam	normal	normal	normal	NULL	NULL	hypertension. hyperlipidemia Cerebral infarction and Arteriosclerosis. The risk of stroke in the next decade is moderate. Abnormal cysteine.	Need regular exercise. Should eat light food, avoid salty foods. Avoid foods high in fat or cholesterol. Must pay attention to the control of blood pressure. Must Pay attention to the control of blood fat.	neck artery and spinal artery_normal. The left vertebral artery congenital narrow.	cranial arterynormal.	Deep brain infarction and arteriosclerosis phenomenon.	no	brain circulation exam_normal.	NULL	NULL	NULL	NULL	normal.	no	11.1	30.6	86	5.30	19	26
76***7	male	2011/05/16	57	98	91/146	92/138	16	77	36.4	162.5	79.5	30.1	hypertension diabetes hyperuricemia	Bipedal skin pigmentation and scaling (usually wear rain boots)	normal	normal	no exam	normal	no exam	Heart murmur	normal	no	normal	normal	no exam	normal	normal	normal	no exam	no exam	hypertensionMedication in treatment. diabetesMedication in treatment. hyperlipidemia Abnormal cysteine. Abnormal renal function. Deep brain Cerebral arteriosclerosis phenomenon.Small artery atherosclerosis phenomenon. The risk of stroke in the next decade is high.	Please Quit smoking . Please pay attention to routine health care and regular vascular health examination. Please control the calorie intake, regular exercise, weight control. Must pay attention to the control of blood pressure. Must pay attention to the control of blood sugar. Must Pay attention to the control of blood fat. Should eat light food, avoid salty foods. Avoid sweet food. Avoid foods …	neck artery and spinal artery_normal. spinal artery circulation_mild insufficiency.	cranial arterynormal.	Deep brain Cerebral arteriosclerosis phenomenon.Small artery atherosclerosis phenomenon.	no exam	brain circulation exam_normal.	NULL	NULL	NULL	NULL	normal.	no	10.6	29.5	198	9.10	34	38
39***4	male	2010/04/10	46	80	68/99	68/105	17	63	36.3	168.6	70.2	24.7	Total cholesterol	normal	normal	normal	no exam	normal	no exam	normal	normal	no	normal	normal	no exam	normal	normal	normal	normal	no exam	Abnormal cysteine. hyperlipidemia The risk of stroke in the next decade is low.	Please pay attention to routine health care and regular vascular health examination. Need to control calorie intake, regular exercise, weight control. Must Pay attention to the control of blood fat. Please take more green vegetables and vitamin B supplement group. Please pay special attention, even if the current cerebrovascular health tests are normal can not guarantee that will not stroke still…	neck artery and spinal artery_normal. spinal artery circulation_normal.	cranial arterynormal.	brain exam_no abnormalities	NULL	brain circulation exam_normal.	NULL	NULL	NULL	NULL	normal.	no	10.5	32.0	96	5.30	29	38
94***3	male	2007/08/06	89	99	73/146	75/161	18	61	36.2	160.2	60.7	NULL	no exam	no exam	no exam	no exam	no exam	no exam	no exam	no exam	no exam	no exam	no exam	no exam	no exam	no exam	no exam	no exam	NULL	NULL	Renal insufficiency. Old obstruction. In medication. hyperglucosemia (with medication). The risk of stroke in the next decade is high.	Regular vascular health examination. Must pay attention to the control of blood pressure. Must pay attention to the control of blood sugar. Must Pay attention to the control of blood fat. Please go to neurology clinic (follow-up, treatment). Please pay special attention, even if the current cerebrovascular health tests are normal can not guarantee that will not stroke still pay attention to daily…	Carotid artery normal. Left side of the vertebral artery stenosis.	Left side of the vertebral artery stenosis.	Left brain deep old infarction.	no exam	Left side of the vertebral artery stenosis.	NULL	NULL	NULL	NULL	normal.	NULL	11.5	36.3	97	5.90	22	15
59***0	male	2008/11/08	40	84.5	53/85	50/80	18	70	35.8	176.7	73.8	23.6	peptic ulcer Mitral regurgitation	normal	normal	normal	no exam	normal	no exam	Heart murmur	normal	no	normal	normal	surgical scar	normal	normal	normal	NULL	NULL	mild hyperlipidemia Left frontal lobe mild, no symptoms The risk of stroke in the next decade is low.	Must Pay attention to the control of blood fat. Avoid foods high in fat or cholesterol. Please pay attention to routine health care and regular vascular health examination. Need to control calorie intake, regular exercise, weight control. Please pay special attention, even if the current cerebrovascular health tests are normal can not guarantee that will not stroke still pay attention to daily he…	spinal artery circulation_normal. neck artery and spinal artery_normal. Right vertebral artery congenital small.	cranial arterynormal.	Left frontal lobe, suspected old signs.	no exam	brain circulation exam_normal.	NULL	NULL	NULL	NULL	normal.	no	11.3	33.2	83	5.20	19	15
98***4	male	2006/07/11	37	NULL	/	/	NULL	NULL	NULL	NULL	NULL	NULL	no exam	no exam	no exam	no exam	no exam	no exam	no exam	no exam	no exam	no exam	no exam	no exam	no exam	no exam	no exam	no exam	NULL	NULL	The risk of stroke in the next decade is low. spinal artery circulation_mild insufficiency. Right vertebral artery congenital small.	Need regular exercise.	Carotid artery normal. spinal artery circulation_mild insufficiency. Right vertebral artery congenital small.	Right vertebral artery congenital small.	brain exam_normal.	no	brain circulation exam_normal.	NULL	NULL	NULL	NULL	normal.	no	11.6	31.8	77	5.00	25	48
05***3	male	2006/07/17	45	81.5	93/140	94/142	18	80	37.1	176.2	74.6	24.0	hypertension	normal	normal	normal	normal	normal	no exam	normal	normal	no	normal	normal	normal	normal	normal	normal	NULL	NULL	hypertension. hyperlipidemia Carotid atherosclerosis phenomenon. Homocysteine is too high. Left middle cerebral artery mild stenosis. The risk of stroke in the next decade is moderate.	Must pay attention to the control of blood pressure. Must Pay attention to the control of blood fat. Please take long-term rule medication. Regular vascular health examination. Please pay special attention, even if the current cerebrovascular health tests are normal can not guarantee that will not stroke still pay attention to daily health care, any discomfort, please seek medical treatment as so…	Left total carotid atherosclerosis. spinal artery circulation_normal.	cranial arterynormal.	brain exam_normal.	no	Left middle cerebral artery stenosis.	NULL	NULL	NULL	NULL	normal.	no exam	11.2	33.0	95	5.40	20	27
96***8	male	2008/07/16	52	82	/	89/157	14	76	35.4	168.1	64.0	22.6	no exam	normal	normal	normal	no exam	normal	no exam	normal	normal	no	normal	normal	no exam	no exam	normal	no exam	NULL	NULL	Carotid atherosclerosis phenomenon. Cerebral infarction and Arteriosclerosis. Chronic renal failure	Please pay attention to routine health care and regular vascular health examination. Need regular exercise. Should eat light food, avoid salty foods. Please go to neurology clinic (follow-up, treatment).	Bilateral total carotid artery mild sclerosis. spinal artery circulation_normal.	Right middle cerebral artery stenosis.	Deep brain infarction and arteriosclerosis phenomenon.	NULL	brain circulation exam_normal.	NULL	NULL	NULL	NULL	normal.	no	11.0	29.6	84	5.20	19	26
39***2	male	2008/07/10	60	80.5	71/117	82/126	16	59	35.6	173.6	68.2	22.6	no exam	normal	normal	normal	no exam	normal	no exam	normal	normal	no	normal	normal	normal	normal	varicose vein	normal	NULL	NULL	mild hyperglucosemia. hyperlipidemia Homocysteine is too high. brain mild Arteriosclerosis. The risk of stroke in the next decade is moderate.	Need to control calorie intake, regular exercise, weight control. Should eat light food, avoid salty foods. Avoid foods high in fat or cholesterol. Avoid sweet food. Take in more green vegetables Must pay attention to the control of blood sugar. Must Pay attention to the control of blood fat.	neck artery and spinal artery_normal. spinal artery circulation_normal.	cranial arterynormal.	Deep brain mild Cerebral arteriosclerosis phenomenon.Small artery atherosclerosis phenomenon.	Chronic otitis media on the left	brain circulation exam_normal.	NULL	NULL	NULL	NULL	normal.	no	11.1	24.5	130	6.00	27	27
36***6	male	2009/11/09	54	108	78/136	82/143	16	67	36.9	166.2	98.2	35.6	diabetes hypertension Hepatitis B. and Hepatitis C. mild Cerebrovascular obstruction Facial Palsy Psoriasis	Psoriasis	normal	normal	normal	normal	normal	normal	normal	no	normal	normal	Surgical scab	normal	normal	normal	NULL	NULL	hypertension. High blood sugar. hyperlipidemia Abnormal cysteine. Abnormal liver function. Abnormal renal function. brain Arteriosclerosis. The risk of stroke in the next decade is high.	Need to control calorie intake, regular exercise, weight control. Should eat light food, avoid salty foods. Avoid foods high in fat or cholesterol. Avoid sweet food. Must pay attention to the control of blood pressure. Must pay attention to the control of blood sugar. Must Pay attention to the control of blood fat. Please take long-term rule medication. Please follow up at neurology clinic.	neck artery and spinal artery_normal.	cranial arterynormal.	The phenomenon of mild hardening of the deep arteries in the brain.	no exam	The right middle cerebral artery stenosis	NULL	NULL	NULL	NULL	normal.	no	10.0	26.7	227	9.10	40	69
10***2	male	2010/07/16	34	98	66/115	67/113	16	60	36.2	170.3	100.3	34.6	Cardiac coronary artery disease	normal	normal	normal	no exam	normal	no exam	normal	normal	no	normal	normal	no exam	normal	normal	normal	normal	no exam	mild hyperuricemia. Abnormal cysteine. blood pressure normal(Medication in treatment). hyperlipidemia The risk of stroke in the next decade is low.	Please pay attention to routine health care and regular vascular health examination. Need to control calorie intake, regular exercise, weight control. Should eat light food, avoid salty foods. Avoid foods high in fat or cholesterol. Must pay attention to the control of blood pressure. Must Pay attention to the control of blood fat. Please take long-term rule medication. Please take more green veg…	neck artery and spinal artery_normal.	cranial arterynormal.	brain exam_normal.	no exam	brain circulation exam_normal.	NULL	NULL	NULL	NULL	normal.	no	10.65	24.3	84	5.60	45	105
37***1	female	2010/08/12	74	106	56/116	50/104	16	80	36.3	154.3	72.3	30.4	no	normal	normal	normal	no exam	normal	no exam	normal	normal	no	normal	normal	surgical scar	normal	Left knee degenerative arthritis	no exam	no exam	no exam	Abnormal cysteine. high Glycosylated hemochromatosis Cerebral infarction and Arteriosclerosis. Carotid atherosclerosis, right carotid artery stenosis and left middle cerebral artery stenosis. The risk of stroke in the next decade is high.	Please pay attention to routine health care and regular vascular health examination. Need to control calorie intake, regular exercise, weight control. Must pay attention to the control of blood sugar. Avoid sweet food. Please take more green vegetables and vitamin B supplement group. Please take long-term rule medication.	Bilateral total carotid artery moderate sclerosis. Right internal carotid arteryHighly narrow. spinal artery circulation_normal.	cranial arterynormal.	Deep brain infarction and arteriosclerosis phenomenon.	no exam	Left middle cerebral artery stenosis	NULL	NULL	NULL	NULL	normal.	no	12.10	31.0	94	6.10	59	52
90***4	male	2005/09/06	77	NULL	/	/	NULL	NULL	NULL	NULL	NULL	NULL	no exam	no exam	no exam	no exam	no exam	no exam	no exam	no exam	no exam	no exam	no exam	no exam	no exam	no exam	no exam	no exam	NULL	NULL	hyperlipidemia oldbrain infarction. The risk of stroke in the next decade is high. Chronic renal insufficiency. Homocysteine is too high. Thrombocytopenia.	Must Pay attention to the control of blood fat. Please follow up at neurology clinic. Regular vascular health examination. Please pay special attention, even if the current cerebrovascular health tests are normal can not guarantee that will not stroke still pay attention to daily health care, any discomfort, please seek medical treatment as soon as possible.	Left total carotid atherosclerosis.spinal artery circulation_normal.	cranial arterynormal.	Bilateral middle cerebral artery perfusion area and brain stem old infarction.	no	Bilateral cerebral artery stenosis.	NULL	NULL	NULL	NULL	normal	no exam	10.9	30.2	113	5.90	17	15
20***6	male	2009/11/24	59	90	90/149	93/141	16	68	36.7	170.7	69.1	23.7	High blood sugar	Chest and back back mole	normal	normal	no exam	normal	no exam	normal	normal	no	normal	normal	no exam	no exam	normal	no exam	NULL	NULL	Borderline hypertension. hyperlipidemia Abnormal cysteine. The risk of stroke in the next decade is moderate.	Need to control calorie intake, regular exercise, weight control. Should eat light food, avoid salty foods. Avoid foods high in fat or cholesterol. Must pay attention to the control of blood pressure. Must Pay attention to the control of blood fat. Please take more green vegetables and vitamin B supplement group.	neck artery and spinal artery_normal.	cranial arterynormal.	brain exam_normal.	Right otitis media.	brain circulation exam_normal.	NULL	NULL	NULL	NULL	normal.	no	11.4	26.1	101	6.40	24	46
05***3	male	2008/07/17	47	NULL	/	/	NULL	NULL	NULL	NULL	NULL	NULL	no exam	no exam	no exam	no exam	no exam	no exam	no exam	no exam	no exam	no exam	no exam	no exam	no exam	no exam	no exam	no exam	NULL	NULL	hypertension. hyperlipidemia The risk of stroke in the next decade is moderate. Homocysteine is too high.	Must pay attention to the control of blood pressure. Must Pay attention to the control of blood fat. Please take long-term rule medication.Regular vascular health examination. Please pay special attention, even if the current cerebrovascular health tests are normal can not guarantee that will not stroke still pay attention to daily health care, any discomfort, please seek medical treatment as soo…	neck artery and spinal artery_normal. spinal artery circulation_normal.	cranial arterynormal.	brain exam_normal.	NULL	brain circulation exam_normal.	NULL	NULL	NULL	NULL	normal.	no	11.3	36.1	89	5.50	29	38
15***2	male	2010/11/18	31	84	64/97	63/105	16	70	36.2	169.4	68.9	24	no	normal	normal	normal	no exam	normal	no exam	normal	normal	Upper abdomen	normal	normal	no exam	normal	normal	normal	normal	no exam	hyperlipidemia Abnormal cysteine. Bilateral carotid endometrial thickening. The risk of stroke in the next decade is low.	Please Quit smoking . Please pay attention to routine health care and regular vascular health examination. Need to control calorie intake, regular exercise, weight control. Must Pay attention to the control of blood fat. Please take more green vegetables and vitamin B supplement group. Avoid foods high in fat or cholesterol. Please pay special attention, even if the current cerebrovascular health…	Bilateral total carotid atherosclerosis. spinal artery circulation_normal	cranial arterynormal.	brain exam_normal.	no exam	brain circulation exam_normal.	NULL	NULL	NULL	NULL	normal.	no	10.6	32.0	96	5.50	24	47
95***1	male	2009/09/02	39	122	103/147	94/140	14	59	36.4	172.7	125.3	42.0	hypertension High blood sugar	Gray toenails	normal	normal	no exam	normal	no exam	normal	normal	no	normal	normal	no exam	no exam	normal	no exam	NULL	NULL	hypertension. hyperlipidemia Abnormal liver function. Renal insufficiency. Carotid atherosclerosis phenomenon.	Please pay attention to routine health care and regular vascular health examination. Need regular exercise. Avoid foods high in fat or cholesterol. Must pay attention to the control of blood pressure. Must Pay attention to the control of blood fat. Please follow up in gastrointestinal hepatobiliary clinic	Bilateral total carotid artery mild sclerosis.	cranial arterynormal.	brain exam_no abnormalities	no exam	brain circulation exam_normal.	NULL	NULL	NULL	NULL	normal.	no	10.7	29.6	89	9.20	54	96
59***3	male	2007/12/31	40	NULL	/	/	NULL	NULL	NULL	NULL	NULL	NULL	no exam	no exam	no exam	no exam	no exam	no exam	no exam	no exam	no exam	no exam	no exam	no exam	no exam	no exam	no exam	no exam	NULL	NULL	High blood sugar. hyperlipidemia Carotid mild sclerosis phenomenon. Homocysteine is too high. The risk of stroke in the next decade is moderate.	Need to control calorie intake, regular exercise, weight control. Avoid foods high in fat or cholesterol. Avoid sweet food. Must pay attention to the control of blood pressure. Must pay attention to the control of blood sugar. Must Pay attention to the control of blood fat. Please take long-term rule medication. More intake of leafy food.	Right total carotid artery atherosclerosis. spinal artery circulation_normal.	cranial arterynormal.	brain exam_normal.	no	brain circulation exam_normal.	NULL	NULL	NULL	NULL	normal.	no	11.0	29.9	186	7.30	19	19
96***8	male	2007/10/23	58	79	92/142	90/141	18	59	36.4	158.0	63.2	25.3	hypertension LV hypertrophy	Right upper quadrant birthmark	normal	normal	no exam	normal	no exam	normal	normal	no	normal	normal	no exam	no exam	normal	no exam	NULL	NULL	hyperlipidemia brain Arteriosclerosis. hypertension(control). The risk of stroke in the next decade is moderate.	Regular vascular health examination. Must pay attention to the control of blood pressure. Must Pay attention to the control of blood fat. Please take long-term rule medication. Should eat light food, avoid salty foods. Avoid foods high in fat or cholesterol. Need to control calorie intake, regular exercise, weight control.	neck artery and spinal artery_normal.	cranial arterynormal.	Cerebral arteriosclerosis phenomenon.	no exam	brain circulation exam_normal.	NULL	NULL	NULL	NULL	normal.	NULL	11.4	32.2	101	6.20	27	33
91***0	male	2010/12/04	61	90	92/139	84/123	18	65	36.1	170.3	80.4	27.7	no	normal	normal	normal	no exam	normal	no exam	normal	normal	no	normal	normal	no exam	normal	normal	normal	no exam	no exam	hyperlipidemia Abnormal cysteine. Carotid atherosclerosis phenomenon. The risk of stroke in the next decade is moderate.	Please pay attention to routine health care and regular vascular health examination. Need to control calorie intake, regular exercise, weight control. Must Pay attention to the control of blood fat. Avoid foods high in fat or cholesterol. Please take more green vegetables and vitamin B supplement group. Please follow up and treatment at neurology clinic. Please pay special attention, even if the …	Right total carotid artery atherosclerosis. spinal artery circulation_normal.	cranial arterynormal.	brain exam_normal.	no exam	brain circulation exam_normal.	NULL	NULL	NULL	NULL	normal.	no	10.5	28.0	95	5.70	24	54
39***3	male	2010/02/09	54	79	79/129	75/115	18	72	36.3	165.3	67.2	24.6	Hypercholesterolemia, intestinal polyps, have been removed	normal	normal	normal	normal	normal	no exam	normal	normal	no	normal	normal	no exam	normal	normal	normal	NULL	NULL	Chronic renal dysfunction. Abnormal cysteine. Carotid atherosclerosis phenomenon. The risk of stroke in the next decade is low.	Need to control calorie intake, regular exercise, weight control. Regular vascular health examination(Carotid ultrasound). Please take more green vegetables and vitamin B supplement group.	Right internal carotid atherosclerosis. spinal artery circulation_normal.	cranial arterynormal.	brain exam_normal.	Right maxillonasal sinus mucus cyst. Left turbinate hypertrophy.	brain circulation exam_normal.	NULL	NULL	NULL	NULL	normal.	no	11.1	27.9	102	5.40	27	24
10***2	male	2007/09/14	64	94	59/116	62/133	22	72	36.9	174.1	73.0	24.1	diabetes	tinea pedis	normal	normal	no exam	normal	no exam	normal	normal	no	normal	normal	surgical scar	normal	normal	normal	NULL	NULL	High blood sugar. hyperlipidemia hyperuricemia. Pancreatic cancer index is abnormal. Abnormal cysteine. Cerebral infarction and Arteriosclerosis. The risk of stroke in the next decade is moderate.	Need regular exercise. Should eat light food, avoid salty foods. Avoid foods high in fat or cholesterol. Avoid sweet food. Must pay attention to the control of blood sugar. Must pay attention to the control of blood pressure. Must Pay attention to the control of blood fat. Please follow up at neurology clinic.	neck artery and spinal artery_normal.	Left middle cerebral artery mild stenosis.	Deep brain infarction and arteriosclerosis phenomenon.	no	brain circulation exam_normal.	NULL	NULL	NULL	NULL	normal.	no	11.3	28.0	187	8.20	22	21
84***1	male	2007/08/10	46	79	90/134	91/137	18	79	36.8	160.3	53.4	20.8	Proteinuria Liver fibrosis	normal	normal	normal	no exam	normal	no exam	normal	normal	no	normal	normal	normal	normal	normal	normal	NULL	NULL	hypertension. hyperlipidemia Cerebral infarction and Arteriosclerosis. hyperuricemia. Abnormal cysteine. Abnormal renal function. The risk of stroke in the next decade is moderate.	Need regular exercise. Should eat light food, avoid salty foods. Avoid foods high in fat or cholesterol. Must pay attention to the control of blood pressure. Must Pay attention to the control of blood fat. Please follow up in Nephrology Clinic.	neck artery and spinal artery_normal.	cranial arterynormal.	Deep brain infarction and arteriosclerosis phenomenon.	no	brain circulation exam_normal.	NULL	NULL	NULL	NULL	normal.	no	12.6	30.9	86	5.50	26	30
49***8	male	2008/08/14	58	NULL	/	/	NULL	NULL	NULL	NULL	NULL	NULL	no exam	no exam	no exam	no exam	no exam	no exam	no exam	no exam	no exam	no exam	no exam	no exam	no exam	no exam	no exam	no exam	NULL	NULL	hyperlipidemia hypertension. Carotid mild sclerosis phenomenon. The risk of stroke in the next decade is moderate. brain right front cerebral artery aneurysm.Old bleeding beside the brain.	Must pay attention to the control of blood pressure. Must Pay attention to the control of blood fat. Should eat light food, avoid salty foods. Avoid foods high in fat or cholesterol. Need to control calorie intake, regular exercise, weight control.	spinal artery circulation_normal. Bilateral total carotid artery mild sclerosis.	cranial arterynormal.	Cerebral deep right next to the ventricle next to the old bleeding	no exam	Right anterior cerebral artery aneurysm	NULL	NULL	NULL	NULL	normal.	no	11.8	27.0	110	6.90	72	89
11***8	male	2009/08/05	48	85	77/118	73/117	16	68	36	165.3	68.6	25.1	no	normal	normal	normal	no exam	normal	no exam	normal	normal	no	normal	normal	no exam	no exam	Left shoulder pain	no exam	NULL	NULL	hyperlipidemia	Avoid foods high in fat or cholesterol. Must Pay attention to the control of blood fat.	neck artery and spinal artery_normal.	cranial arterynormal.	brain exam_normal.	no exam	brain circulation exam_normal.	NULL	NULL	NULL	NULL	normal.	no	10.4	32.2	95	5.50	26	40
75***6	male	2010/08/05	39	85	70/105	64/104	18	78	36.3	176.3	80.2	25.8	Seborrheic dermatitis and kidney stones	normal	normal	normal	no exam	normal	no exam	normal	normal	no	normal	normal	no exam	normal	normal	normal	normal	no exam	The current cerebrovascular examination are normal. hyperlipidemia Abnormal cysteine. The risk of stroke in the next decade is low.	Please pay attention to routine health care and regular vascular health examination. Need to control calorie intake, regular exercise, weight control. Avoid foods high in fat or cholesterol. Must Pay attention to the control of blood fat. Please take more green vegetables and vitamin B supplement group.	neck artery and spinal artery_normal. spinal artery circulation_normal.	cranial arterynormal.	brain exam_normal.	no exam	brain circulation exam_normal.	NULL	NULL	NULL	NULL	normal.	no	12.25	29.7	75	5.40	20	35
12***8	male	2009/10/16	67	69	66/110	62/110	16	73	36.2	164.7	55.5	20.5	no	normal	normal	normal	no exam	normal	normal	normal	normal	no	normal	normal	no exam	normal	normal	normal	NULL	NULL	Carotid atherosclerosis phenomenon. Right frontal lobe old lesions The risk of stroke in the next decade is moderate.	Please pay attention to routine health care and regular vascular health examination.	Bilateral total carotid artery moderate sclerosis. spinal artery circulation_normal.	cranial arterynormal.	Right frontal lobe old lesions	no exam	brain circulation exam_normal.	NULL	NULL	NULL	NULL	normal.	no	9.8	28.8	89	5.70	91	112
55***2	male	2010/08/11	70	83	78/139	82/147	17	81	36.1	163.0	60.7	22.8	Hepatitis B.	normal	normal	normal	no exam	normal	no exam	normal	normal	no	normal	normal	no exam	normal	normal	normal	no exam	no exam	High blood sugar. Low platelets. Cysteine abnormalities and high-sensitivity C-reactive protein is high. Carotid atherosclerosis phenomenon. The risk of stroke in the next decade is moderate.	Please Quit smoking . Please pay attention to routine health care and regular vascular health examination. Need to control calorie intake, regular exercise, weight control. Must pay attention to the control of blood sugar. Please take more green vegetables and vitamin B supplement group. Please pay special attention, even if the current cerebrovascular health tests are normal can not guarantee th…	Bilateral total carotid artery mild sclerosis. spinal artery circulation_normal.	cranial arterynormal.	brain exam_no abnormalities .	no exam	brain circulation exam_normal.	NULL	NULL	NULL	NULL	normal.	no	11.95	24.3	120	5.00	89	46
12***3	male	2008/01/18	81	NULL	/	/	NULL	NULL	NULL	NULL	NULL	NULL	no exam	no exam	no exam	no exam	no exam	no exam	no exam	no exam	no exam	no exam	no exam	no exam	no exam	no exam	no exam	no exam	NULL	NULL	hypertension. brain oldinfarction. suspectedOld Myocardial Infarction Diagnosis The risk of stroke in the next decade is high.	Must pay attention to the control of blood pressure. Please take long-term rule medication. Please go to neurology clinic (follow-up, treatment). Please pay special attention, even if the current cerebrovascular health tests are normal can not guarantee that will not stroke still pay attention to daily health care, any discomfort, please seek medical treatment as soon as possible.	Bilateral total carotid artery mild sclerosis. spinal artery circulation_normal.	cranial arterynormal.	Brainstem old infarction	no	brain circulation exam_normal.	NULL	NULL	NULL	NULL	normal.	no	12.1	27.8	122	6.20	24	20
99***8	female	2007/11/07	69	81	65/117	66/131	18	66	37	149.9	46.7	20.8	hypertension Enlarge the heart brain stroke anemia	normal	normal	normal	no exam	normal	no exam	normal	normal	no	normal	normal	no exam	no exam	Left shoulder and upper left arm pain no way to raise, back pain	no exam	NULL	NULL	High blood sugar. hyperlipidemia Carotid atherosclerosis phenomenon. Arteriosclerosis. The risk of stroke in the next decade is moderate.	Please pay attention to routine health care and regular vascular health examination. Need to control calorie intake, regular exercise, weight control. Must pay attention to the control of blood sugar. Must Pay attention to the control of blood fat. Please go to neurology clinic (follow-up, treatment). Please pay special attention, even if the current cerebrovascular health tests are normal can no…	Bilateral total carotid artery mild sclerosis. spinal artery circulation_normal.	cranial arterynormal.	Cerebral arteriosclerosis phenomenon.Small artery atherosclerosis phenomenon.	NULL	brain circulation exam_normal.	NULL	NULL	NULL	NULL	normal.	no	12.1	25.6	113	5.80	40	21
51***3	male	2007/01/20	56	96	75/117	80/117	16	79	35.6	173.8	70.9	23.5	no	Suspected neck lipoma	normal	normal	normal	normal	no exam	normal	normal	Right upper abdomen	normal	normal	normal	normal	Varicose vein	normal	NULL	NULL	The current inspection is normal. Carotid atherosclerosis phenomenon. Arteriosclerosis. The risk of stroke in the next decade is low.	Please pay attention to routine health care and regular vascular health examination. Need to control calorie intake, regular exercise, weight control. Please pay special attention, even if the current cerebrovascular health tests are normal can not guarantee that will not stroke still pay attention to daily health care, any discomfort, please seek medical treatment as soon as possible.	Right spinal artery circulation_normal. Side total carotid atherosclerosis.	cranial arterynormal.	Cerebral arteriosclerosis phenomenon.Small artery atherosclerosis phenomenon.	no	brain circulation exam_normal.	NULL	NULL	NULL	NULL	normal.	no	10.8	26.6	85	5.70	60	57
65***1	male	2010/07/08	28	89	92/120	73/115	16	82	36.9	167.4	76.4	27.3	gaut Hyperuricemia mild hyperlipidemia. fatty liver splenomegaly	normal	normal	normal	no exam	normal	no exam	normal	normal	no	normal	normal	no exam	normal	normal	normal	normal	NULL	The current cerebrovascular examination are normal. hyperlipidemia Abnormal cysteine. The risk of stroke in the next decade is low.	Please pay attention to routine health care and regular vascular health examination. Need to control calorie intake, regular exercise, weight control. Avoid foods high in fat or cholesterol. Must Pay attention to the control of blood fat. Please take more green vegetables and vitamin B supplement group.	neck artery and spinal artery_normal. spinal artery circulation_normal.	cranial arterynormal.	brain exam_normal.	no exam	brain circulation exam_normal.	NULL	NULL	NULL	NULL	normal.	no	11.55	30.2	108	5.80	28	54
27***0	male	2010/07/24	40	79	82/125	84/120	16	55	36.5	178.7	72.3	22.6	no exam	normal	normal	normal	normal	normal	no exam	normal	normal	no	normal	normal	surgical scar	normal	normal	normal	normal	no exam	The current cerebrovascular examination are normal. Glycosylated hemoglobin is high. Abnormal cysteine. The risk of stroke in the next decade is low.	Please pay attention to routine health care and regular vascular health examination. Need to control calorie intake, regular exercise, weight control. Must pay attention to the control of blood sugar. Avoid sweet food. Please take more green vegetables and vitamin B supplement group. Please pay special attention, even if the current cerebrovascular health tests are normal can not guarantee that w…	neck artery and spinal artery_normal. spinal artery circulation_normal.	cranial arterynormal.	brain exam_no abnormalities .	no exam	brain circulation exam_normal.	NULL	NULL	NULL	NULL	normal.	no	11.10	29.6	86	6.30	19	15
89***3	male	2009/12/26	36	82	75/102	69/105	12	83	36	170.4	65.7	22.6	Cardiovascular disease	normal	normal	normal	no exam	normal	no exam	normal	normal	no	normal	normal	no exam	normal	normal	normal	NULL	NULL	The current cerebrovascular examination are normal. Abnormal cysteine. The risk of stroke in the next decade is moderate.	Please pay attention to routine health care and regular vascular health examination. Need to control calorie intake, regular exercise, weight control. Must pay attention to the control of blood pressure. Must pay attention to the control of blood sugar. Must Pay attention to the control of blood fat. Please take long-term rule medication.	neck artery and spinal artery_normal. spinal artery circulation_normal.	cranial arterynormal.	brain exam_normal.	no exam	brain circulation exam_normal.	NULL	NULL	NULL	NULL	normal.	no	11.6	29.8	99	5.50	19	32
10***9	male	2009/05/19	74	96	88/147	87/152	12	56	36.1	164.6	69.5	25.7	hypertension diabetes	normal	normal	normal	no exam	normal	no exam	normal	normal	no	normal	normal	no exam	normal	Lower extremity mild oppression edema	normal	NULL	NULL	hypertension. High blood sugar. hyperlipidemia Carotid atherosclerosis phenomenon. brain infarction. The risk of stroke in the next decade is high.	Please pay attention to routine health care and regular vascular health examination. Need to control calorie intake, regular exercise, weight control. Must pay attention to the control of blood pressure. Must pay attention to the control of blood sugar. Must Pay attention to the control of blood fat. Please pay special attention, even if the current cerebrovascular health tests are normal can not…	Bilateral total carotid artery mild sclerosis. spinal artery circulation_normal.	cranial arterynormal.	Deep brain infarction.	no exam	brain circulation exam_normal.	NULL	NULL	NULL	NULL	normal.	no	11.3	26.2	188	10.80	23	24
63***6	male	2009/08/11	49	82	87/127	91/134	16	75	36.0	169.6	68.7	23.9	hypertension,non with medication High cholesterol gaut exercise ECG positive hyperlipidemia	normal	normal	normal	no exam	normal	no exam	normal	normal	no	normal	normal	no exam	normal	normal	normal	NULL	NULL	Borderline hypertension. Hyperlipidemia(Controlled). Carotid atherosclerosis phenomenon. The risk of stroke in the next decade is high.	Please Quit smoking . Should eat light food, avoid salty foods. Avoid foods high in fat or cholesterol. Must pay attention to the control of blood pressure. Must Pay attention to the control of blood fat. Please take long-term rule medication. Regular vascular health examination(Carotid ultrasound).	Bilateral total carotid artery mild sclerosis. spinal artery circulation_normal.	cranial arterynormal.	brain exam_normal.	no exam	brain circulation exam_normal.	NULL	NULL	NULL	NULL	normal.	no	10.0	35.1	100	5.50	23	34
44***4	male	2005/07/20	41	91	106/146	102/150	19	69	35.8	162.8	74.6	NULL	hypertension depression Triglycerides high	Gray toenails	normal	normal	normal	normal	no exam	normal	normal	no	normal	normal	normal	normal	normal	no exam	NULL	NULL	hypertension. Hyperlipidemia Homocysteine is too high. The risk of stroke in the next decade is moderate.	Need to control calorie intake, regular exercise, weight control. Avoid foods high in fat or cholesterol. Must pay attention to the control of blood pressure. Must Pay attention to the control of blood fat. Please take long-term rule medication. Take in more green vegetables	Carotid artery normal. spinal artery circulation_normal. Right vertebral artery congenital small.	cranial arterynormal.	brain exam_normal	no	brain circulation exam_normal.	NULL	NULL	NULL	NULL	normal	no	11.2	26.4	85	5.70	22	21
59***2	male	2010/09/30	45	97	66/97	67/98	15	67	36.7	180.7	87	26.6	Hepatitis B.	normal	normal	normal	normal	normal	no exam	normal	normal	no	normal	normal	normal	normal	normal	normal	normal	no exam	The current cerebrovascular examination are normal. Chronic sinusitis. Sinus mucosal thickening. Abnormal cysteine. The risk of stroke in the next decade is low.	Please pay attention to routine health care and regular vascular health examination. Need to control calorie intake, regular exercise, weight control. Please take more green vegetables and vitamin B supplement group. . Please pay special attention, even if the current cerebrovascular health tests are normal can not guarantee that will not stroke still pay attention to daily health care, any disco…	neck artery and spinal artery_normal. spinal artery circulation_normal.	cranial arterynormal.	brain exam_normal.	Chronic sinusitis. Sinus mucosal thickening.	brain circulation exam_normal.	NULL	NULL	NULL	NULL	normal.	no	10.60	29.4	98	5.80	25	55
17***8	male	2008/02/16	74	99	90/142	84/144	19	68	36	169.3	79.8	NULL	no exam	no exam	no exam	no exam	no exam	no exam	no exam	no exam	no exam	no exam	no exam	no exam	no exam	no exam	no exam	no exam	NULL	NULL	hypertriglycemia Carotid atherosclerosis phenomenon. Cerebral infarction and Arteriosclerosis.	Please pay attention to routine health care and regular vascular health examination. Need regular exercise. Avoid foods high in fat or cholesterol. Must pay attention to the control of blood pressure.	Left total carotid atherosclerosis. The left vertebral artery congenital narrow.	Bilateral middle cerebral artery stenosis.	Deep brain infarction and arteriosclerosis phenomenon.	no	brain circulation exam_normal.	NULL	NULL	NULL	NULL	normal.	no	12.0	37.2	104	6.00	23	21
22***3	male	2009/05/01	53	88	82/131	79/118	18	67	36.1	170.5	79.3	27.3	no exam	no exam	no exam	no exam	no exam	no exam	no exam	no exam	no exam	no exam	no exam	no exam	no exam	no exam	no exam	no exam	NULL	NULL	LDL is too high. Abnormal liver function. Carotid atherosclerosis phenomenon.	Please follow up on otolaryngology and gastrointestinal hepatobiliary clinic. Need to control calorie intake, regular exercise. Please pay attention to routine health care and regular vascular health examination.	Right total carotid artery atherosclerosis. spinal artery circulation_normal.	cranial arterynormal.	brain exam_normal.	Chronic sinusitis. There are well-defined and inhomogeneous lesions in the posterior petrous bone of the inner ear canal.	brain circulation exam_normal.	NULL	NULL	NULL	NULL	normal.	no	10.3	27.4	110	5.50	88	236
37***5	male	2011/09/01	41	93	90/131	91/115	16	101	36.3	172.9	87.1	29.1	hypertension Atopic dermatitis asthma，Otitis media sinusitis，nose allergy	normal	normal	normal	no exam	normal	no exam	normal	normal	no	normal	normal	no exam	normal	normal	normal	no exam	no exam	hypertension(history). mild hyperglucosemia. hyperlipidemia Abnormal cysteine. Carotid slight sclerosis . The risk of stroke in the next decade is low.	Please Quit smoking . Please pay attention to routine health care and regular vascular health examination. Please control the calorie intake, regular exercise, weight control. Must pay attention to the control of blood pressure. Must pay attention to the control of blood sugar. Must Pay attention to the control of blood fat. Should eat light food, avoid salty foods. Avoid sweet food. Avoid foods …	Bilateral total carotid artery mild sclerosis. spinal artery circulation_normal.	cranial arterynormal.	brain exam_normal.	no exam	brain circulation exam_normal.	NULL	NULL	NULL	NULL	normal.	no	10.9	40.3	111	5.70	51	98
79***1	male	2010/11/26	34	75	63/104	67/93	18	86	36	170.3	64.4	22.2	no	normal	normal	normal	no exam	normal	no exam	normal	normal	no	normal	normal	no exam	normal	normal	normal	normal	no exam	Left temporal front spider membrane water sac. The risk of stroke in the next decade is low.	Please pay attention to routine health care and regular vascular health examination. Need regular exercise.	neck artery and spinal artery_normal. spinal artery circulation_normal.	cranial arterynormal.	Left temporal front spider membrane water sac.	no exam	brain circulation exam_normal.	NULL	NULL	NULL	NULL	normal.	no	11.2	31.1	80	5.00	24	32
10***7	male	2011/06/27	38	83	61/110	63/99	16	82	36.1	174.9	67.4	22.0	asthma hyperlipidemia Hepatitis B. Urinary tract stones	normal	normal	normal	no exam	normal	no exam	normal	normal	no	normal	normal	surgical scar	normal	normal	no exam	no exam	no exam	hyperlipidemia. Abnormal cysteine. The risk of stroke in the next decade is low.	Please pay attention to routine health care and regular vascular health examination. Please regular exercise Must Pay attention to the control of blood fat. Avoid sweet food. Avoid foods high in fat or cholesterol. Please take more green vegetables and vitamin B supplement group.	neck artery and spinal artery_normal. spinal artery circulation_normal.	cranial arterynormal.	brain exam_normal.	no exam	brain circulation exam_normal.	NULL	NULL	NULL	NULL	normal.	no	10.8	31.9	88	5.30	24	44
08***4	male	2007/12/17	45	90	79/124	79/136	14	67	36.2	178.5	78	NULL	no exam	no exam	no exam	no exam	no exam	no exam	no exam	no exam	no exam	no exam	no exam	no exam	no exam	no exam	no exam	no exam	NULL	NULL	Carotid atherosclerosis phenomenon. hypertension(Medication). The risk of stroke in the next decade is moderate.	Please Quit smoking . Regular vascular health examination. Must pay attention to the control of blood pressure. Please pay special attention, even if the current cerebrovascular health tests are normal can not guarantee that will not stroke still pay attention to daily health care, any discomfort, please seek medical treatment as soon as possible.	spinal artery circulation_normal. Left total carotid atherosclerosis.	cranial arterynormal.	brain exam_normal.	no exam	brain circulation exam_normal.	NULL	NULL	NULL	NULL	normal.	NULL	11.2	26.6	85	5.00	36	71
33***1	male	2005/04/01	67	84	100/183	100/202	16	70	36.8	164.9	56.3	NULL	no exam	no exam	no exam	no exam	no exam	no exam	no exam	no exam	no exam	no exam	no exam	no exam	no exam	no exam	no exam	no exam	NULL	NULL	hypertension. oldCerebral infarction and Small cerebral hemorrhage. Right near the cerebellum infarction.	Must pay attention to the control of blood pressure. Please follow up at neurology clinic.	Bilateral total carotid atherosclerosis. spinal artery circulation_normal	cranial arterynormal.	Bilateral middle cerebral artery perfusion area obsolete infarction. Left side of the old micro-cerebral hemorrhage. Right side of the recent mini-ischemic stroke.	no	Left cerebral artery stenosis.	NULL	NULL	NULL	NULL	normal	no	11.1	30.0	85	4.70	18	11
49***6	male	2008/10/29	42	78	73/101	69/103	16	80	36.6	163.9	53.0	19.7	no exam	normal	normal	normal	no exam	normal	no exam	normal	normal	no	normal	normal	no exam	no exam	normal	no exam	NULL	NULL	Triglyceride slightly high. Carotid mild sclerosis phenomenon.	Must Pay attention to the control of blood fat. Avoid foods high in fat or cholesterol. Please pay attention to routine health care and regular vascular health examination.	spinal artery circulation_normal. Right total carotid artery atherosclerosis.	cranial arterynormal.	brain exam_normal.	Chronic sinusitis.	brain circulation exam_normal.	NULL	NULL	NULL	NULL	normal.	no	10.3	30.7	79	NULL	23	28
30***9	male	2011/09/26	47	88	91/140	90/134	16	64	36.3	186.7	92.0	26.4	hypertension	normal	normal	normal	no exam	normal	no exam	normal	normal	no	normal	normal	no exam	normal	normal	normal	no exam	no exam	hypertension(history). hyperlipidemia Carotid atherosclerosis phenomenon. The risk of stroke in the next decade is low.	Please pay attention to routine health care and regular vascular health examination. Please control the calorie intake, regular exercise, weight control. Must pay attention to the control of blood pressure. Must Pay attention to the control of blood fat. Should eat light food, avoid salty foods. Avoid foods high in fat or cholesterol.	Left total carotid atherosclerosis. neck artery and spinal artery_normal.	cranial arterynormal.	brain exam_no abnormalities .	no exam	brain circulation exam_normal.	NULL	NULL	NULL	NULL	normal.	no	10.7	29.2	107	5.50	14	35
24***0	male	2006/07/14	57	80	97/135	94/144	16	86	36.3	173.7	69.5	NULL	Triglycerides Acute pancreatitis Diabetes mellitus Even muscle atrophy, intracranial blood stasis B Liver	normal	normal	normal	no exam	normal	no exam	normal	normal	no	normal	normal	no exam	normal	right Lower extremity limb meat atrophy	no exam	NULL	NULL	hypertension. High blood sugar. Carotid atherosclerosis phenomenon. Abnormal cysteine. hyperuricemia. The risk of stroke in the next decade is moderate.	Must pay attention to the control of blood pressure. Must pay attention to the control of blood sugar. Avoid sweet food. Should eat light food, avoid salty foods. Please take long-term rule medication. Need regular exercise. Please go to neurology clinic (follow-up, treatment).	Bilateral total carotid artery mild sclerosis. spinal artery circulation_mild insufficiency.	cranial arterynormal.	brain exam_no abnormalities	Chronic sinusitis.	brain circulation exam_normal.	NULL	NULL	NULL	NULL	normal.	NULL	11.1	34.7	147	7.60	13	12
50***4	male	2005/08/25	49	93	76/109	68/108	18	66	36.6	169.6	81.1	NULL	diabetes(Drug control) hypertension(Drug control)	normal	normal	normal	no exam	normal	no exam	normal	normal	no	normal	normal	surgical scar	normal	Left thigh surgical scar	no exam	NULL	NULL	Homocysteine is mild high. High blood sugar. Hyperlipidemia Carotid atherosclerosis phenomenon. The risk of stroke in the next decade is low.	Avoid sweet food. Must pay attention to the control of blood sugar. Must Pay attention to the control of blood fat. Please pay attention to routine health care and regular vascular health examination.	Right total carotid artery atherosclerosis. spinal artery circulation_normal.	cranial arterynormal.	brain exam_normal	no exam	brain circulation exam_normal.	NULL	NULL	NULL	NULL	normal	NULL	10.5	34.1	119	6.60	21	28
86***2	male	2011/06/02	35	79	80/120	85/116	22	89	36.6	170.4	60.2	20.7	Hepatitis B.	normal	normal	normal	no exam	normal	no exam	normal	normal	no	normal	normal	no exam	normal	normal	normal	no exam	no exam	The current cerebrovascular examination are normal. Abnormal cysteine. The risk of stroke in the next decade is low.	Please pay attention to routine health care and regular vascular health examination. Please regular exercise Please take more green vegetables and vitamin B supplement group. Please pay special attention, even if the current cerebrovascular health tests are normal can not guarantee that will not stroke still pay attention to daily health care, any discomfort, please seek medical treatment as soon…	neck artery and spinal artery_normal. spinal artery circulation_normal.	cranial arterynormal.	brain exam_normal.	no exam	brain circulation exam_normal.	NULL	NULL	NULL	NULL	normal.	no	12.1	33.7	100	5.50	26	40
05***7	male	2009/12/02	42	78	72/107	79/112	18	66	35.8	170.5	60.2	20.7	no	normal	normal	normal	no exam	normal	normal	normal	normal	no	normal	normal	no exam	no exam	normal	normal	NULL	NULL	Chronic sinusitis. Abnormal cysteine.	Please pay attention to routine health care and regular vascular health examination. Please take more green vegetables and vitamin B supplement group.	neck artery and spinal artery_normal.	cranial arterynormal.	brain exam_normal.	Chronic sinusitis.	brain circulation exam_normal.	NULL	NULL	NULL	NULL	normal.	no	10.6	32.1	83	5.40	21	14
11***5	male	2011/09/20	77	81	73/119	73/129	16	86	36.3	162.2	60.4	23.0	diabetes total High cholesterol	Neck skin polyp; tinea pedis	normal	normal	no exam	normal	no exam	normal	normal	no	normal	normal	no exam	normal	normal	normal	no exam	no exam	diabetes（history）. hyperlipidemia. Abnormal cysteine. Carotid atherosclerosis phenomenon. Cerebral arteriosclerosis phenomenon. The risk of stroke in the next decade is moderate.	Please pay attention to routine health care and regular vascular health examination. Please regular exercise Must pay attention to the control of blood sugar. Must Pay attention to the control of blood fat. Avoid sweet food. Avoid foods high in fat or cholesterol. Please take more green vegetables and vitamin B supplement group. Please take long-term rule medication. Please pay special attention,…	Left total carotid atherosclerosis. spinal artery circulation_normal.	cranial arterynormal.	Cerebral arteriosclerosis phenomenon.	no exam	brain circulation exam_normal.	NULL	NULL	NULL	NULL	normal.	no	11.5	32.8	107	5.70	46	74
85***1	male	2010/12/09	69	104	93/134	91/128	16	92	36.5	173.6	85.7	28.4	hypertension and diabetesMedication in treatment	normal	normal	normal	no exam	normal	no exam	Arrhythmia	normal	no	normal	normal	no exam	normal	Right lower leg edema	normal	no exam	no exam	hypertensionMedication in treatment. diabetesMedication in treatment. hyperlipidemia Abnormal cysteine. Carotid moderate hardening phenomenon. Arrhythmia，Atrial fibrillation. Deep brain old infarction	Please Quit smoking . Please pay attention to routine health care and regular vascular health examination. Need to control calorie intake, regular exercise, weight control. Must pay attention to the control of blood pressure. Must pay attention to the control of blood sugar. Must Pay attention to the control of blood fat. Should eat light food, avoid salty foods. Avoid sweet food. Avoid foods hig…	Bilateral total carotid artery moderate sclerosis. spinal artery circulation_mild insufficiency.	cranial arterynormal.	mild brain atrophy and Ventricular enlargement. Deep brain old infarction	no exam	brain circulation exam_normal.	NULL	NULL	NULL	NULL	mild Diffuse abnormalities	no	9.8	29.4	136	5.90	54	69
04***1	male	2009/08/27	44	88	76/107	69/97	16	58	35.9	185.1	88.8	25.9	no	normal	normal	normal	no exam	normal	no exam	normal	normal	no	normal	normal	no exam	normal	normal	normal	NULL	NULL	Homocysteine is too high. Carotid slight sclerosis . The risk of stroke in the next decade is low.	Please pay attention to routine health care and regular vascular health examination. Need to control calorie intake, regular exercise, weight control. Please take more green vegetables and vitamin B supplement group. Please pay special attention, even if the current cerebrovascular health tests are normal can not guarantee that will not stroke still pay attention to daily health care, any discomf…	Carotid artery normal. Left total carotid atherosclerosis. spinal artery circulation_normal.	cranial arterynormal.	brain exam_normal.	no exam	brain circulation exam_normal.	NULL	NULL	NULL	NULL	normal.	no	11.1	29.0	89	5.40	23	39
65***8	male	2010/09/23	45	69	69/102	59/82	14	89	36.1	164.2	53	19.7	Chronic kidney disease	Hair bald	normal	normal	no exam	normal	no exam	normal	normal	no	normal	normal	no exam	normal	normal	no exam	NULL	NULL	The current cerebrovascular examination are normal. hyperlipidemia mild hyperuricemia. Abnormal cysteine. The risk of stroke in the next decade is low.	Please pay attention to routine health care and regular vascular health examination. Need to control calorie intake, regular exercise, weight control. Must Pay attention to the control of blood fat. Avoid foods high in fat or cholesterol. Please take more green vegetables and vitamin B supplement group. Please pay special attention, even if the current cerebrovascular health tests are normal can …	Carotid artery normal. spinal artery circulation_normal. The left vertebral artery congenital narrow.	cranial arterynormal.	brain exam_normal.	no exam	brain circulation exam_normal.	NULL	NULL	NULL	NULL	normal.	no	11.05	24.3	91	5.80	23	25
81***9	male	2009/03/19	49	87	70/104	62/111	16	64	35.9	169.5	66.6	23.2	no exam	normal	normal	normal	no exam	normal	no exam	normal	normal	no	normal	normal	no exam	normal	normal	normal	NULL	NULL	The current cerebrovascular examination are normal. The risk of stroke in the next decade is low.	Please Quit smoking . Please pay attention to routine health care and regular vascular health examination.	neck artery and spinal artery_normal. spinal artery circulation_normal.	cranial arterynormal.	brain exam_no abnormalities	no exam	brain circulation exam_normal.	NULL	NULL	NULL	NULL	normal.	no	10.5	29.4	93	5.00	34	33
46***5	female	2005/08/23	31	76	98/138	94/130	16	67	36.2	153.6	45.1	NULL	hypertension	normal	normal	normal	normal	normal	no exam	normal	normal	no	normal	normal	normal	normal	normal	no exam	NULL	NULL	The risk of stroke in the next decade is low. Homocysteine is too high. Abnormal liver function.	Regular vascular health examination. Please pay special attention, even if the current cerebrovascular health tests are normal can not guarantee that will not stroke still pay attention to daily health care, any discomfort, please seek medical treatment as soon as possible. Cysteine and liver function follow up.	neck artery and spinal artery_normal.spinal artery circulation_normal.	cranial arterynormal.	brain exam_normal	no	brain circulation exam_normal.	NULL	NULL	NULL	NULL	normal	no exam	10.6	28.7	78	5.10	62	59
46***8	male	2010/11/13	38	120	91/141	101/151	15	104	36.7	164.2	112.3	41.7	hypertension hyperuricemia hyperlipidemia	Suspected abdominal folliculitis	normal	normal	no exam	normal	no exam	normal	normal	no	normal	normal	no exam	normal	normal	normal	normal	no exam	hyperlipidemia(history). hypertension(history). High blood sugar. Carotid atherosclerosis phenomenon. The risk of stroke in the next decade is moderate.	Please Quit smoking . Please pay attention to routine health care and regular vascular health examination. Need to control calorie intake, regular exercise, weight control. Must pay attention to the control of blood pressure. Must Pay attention to the control of blood fat. Must pay attention to the control of blood sugar. Should eat light food, avoid salty foods. Avoid sweet food. Avoid foods hig…	Bilateral total carotid artery moderate sclerosis. spinal artery circulation_mild insufficiency.	cranial arterynormal.	brain exam_no abnormalities .	no exam	brain circulation exam_normal.	NULL	NULL	NULL	NULL	normal.	no	9.8	31.5	117	6.90	54	111
98***5	male	2010/08/18	40	79	67/104	66/99	18	76	36	172.8	71.1	23.8	Hemorrhoids	normal	normal	normal	no exam	normal	no exam	normal	normal	no	normal	normal	no exam	normal	normal	normal	normal	no exam	The current cerebrovascular examination are normal. Abnormal cysteine. The risk of stroke in the next decade is low.	Please pay attention to routine health care and regular vascular health examination. Need to control calorie intake, regular exercise, weight control. Please take more green vegetables and vitamin B supplement group. Please pay special attention, even if the current cerebrovascular health tests are normal can not guarantee that will not stroke still pay attention to daily health care, any discomf…	neck artery and spinal artery_normal. spinal artery circulation_normal.	cranial arterynormal.	brain exam_no abnormalities .	no exam	brain circulation exam_normal.	NULL	NULL	NULL	NULL	normal.	no	10.85	31.3	90	5.40	19	21
21***8	male	2009/12/10	41	80	88/131	93/133	14	66	35.7	167.9	61.6	21.9	Sometimes high blood pressure	normal	normal	normal	no exam	normal	no exam	normal	normal	no	normal	normal	no exam	normal	normal	normal	NULL	NULL	hyperlipidemia The risk of stroke in the next decade is low.	Please pay attention to routine health care and regular vascular health examination. Avoid foods high in fat or cholesterol. Avoid sweet food. Pay attention to the control of blood fat.	neck artery and spinal artery_normal. spinal artery circulation_normal.	cranial arterynormal.	brain exam_no abnormalities	no exam	brain circulation exam_normal.	NULL	NULL	NULL	NULL	normal.	no	10.7	29.4	85	5.50	27	47
28***1	female	2008/11/15	67	NULL	72/140	72/132	16	85	36.8	156.8	69.5	NULL	no exam	no exam	no exam	no exam	no exam	no exam	no exam	no exam	no exam	no exam	no exam	no exam	no exam	no exam	no exam	no exam	NULL	NULL	Bilateral frontal lobe and left temporal lobe Old signs. The risk of stroke in the next decade is moderate.	Need regular exercise.	neck artery and spinal artery_normal.	cranial arterynormal.	Bilateral frontal lobe and left temporal lobe Old signs.	no exam	brain circulation exam_normal.	NULL	NULL	NULL	NULL	normal.	no	10.5	27.8	86	6.00	14	19
51***5	male	2005/01/05	50	98	90/138	78/129	16	89	36.7	162.3	75.9	NULL	nose allergy	tinea pedis	normal	normal	normal	normal	no exam	normal	normal	no	normal	normal	normal	normal	normal	no exam	NULL	NULL	Cerebral infarction and Arteriosclerosis.	Please pay attention to daily care， and Regular vascular health examination.	neck artery and spinal artery_normal.	cranial arterynormal.	Deep brain infarction and arteriosclerosis phenomenon.	no exam	brain circulation exam_normal.	NULL	NULL	NULL	NULL	normal	NULL	12.4	31.3	93	5.30	25	23
89***9	male	2008/02/18	59	68	78/136	80/140	16	70	36.2	174.1	53.7	NULL	no exam	no exam	no exam	no exam	no exam	no exam	no exam	no exam	no exam	no exam	no exam	no exam	no exam	no exam	no exam	no exam	NULL	NULL	weight loss. Carotid atherosclerosis phenomenon. High blood pressure (medication). High blood sugar (medication). The risk of stroke in the next decade is high.	Please Quit smoking . Regular vascular health examination. Must pay attention to the control of blood pressure. Must pay attention to the control of blood sugar.	spinal artery circulation_normal.Left total carotid artery moderate sclerosis.	cranial arterynormal.	Left middle cerebral artery perfusion area obsolete infarction.	no exam	brain circulation exam_normal.	NULL	NULL	NULL	NULL	normal.	NULL	9.6	33.0	123	5.60	21	11
21***6	male	2005/06/20	67	94	77/141	89/153	20	82	36.1	166.7	65.5	NULL	diabetes insomnia	tinea pedis,tinea pedis	normal	normal	normal	normal	no exam	normal	normal	no	normal	normal	normal	normal	normal	no exam	NULL	NULL	hypertension. High blood sugar. hyperlipidemia Carotid atherosclerosis phenomenon. Cerebral infarction and Arteriosclerosis. The risk of stroke in the next decade is high. mild hyperuricemia	Need to control calorie intake, regular exercise, weight control. Need regular exercise. Should eat light food, avoid salty foods. Avoid foods high in fat or cholesterol. Avoid sweet food. Must pay attention to the control of blood pressure. Must pay attention to the control of blood sugar. Must Pay attention to the control of blood fat. Please take long-term rule medication. Please go to neurolo…	Bilateral total carotid artery moderate sclerosis. The left vertebral artery congenital narrow.	cranial arterynormal.	Deep brain infarction and arteriosclerosis phenomenon.	Sinus mucosal thickening.	Left middle cerebral artery stenosis	NULL	NULL	NULL	NULL	normal	no	11.3	28.9	223	8.40	19	27
14***2	male	2009/09/04	43	82	91/144	88/131	16	62	36.4	170.7	76.1	26.1	peptic ulcer duodenal ulcer gaut total High cholesterol hypertension H pylori positive	normal	normal	normal	no exam	normal	no exam	normal	normal	no	normal	normal	normal	normal	normal	normal	NULL	NULL	hyperlipidemia Carotid atherosclerosis phenomenon. The risk of stroke in the next decade is low.	Please pay attention to routine health care and regular vascular health examination. Avoid foods high in fat or cholesterol. Avoid sweet food. Must Pay attention to the control of blood fat.	Bilateral total carotid artery mild sclerosis. Right vertebral artery congenital small.	Right vertebral artery congenital small.	brain exam_no abnormalities	no exam	brain circulation exam_normal.	NULL	NULL	NULL	NULL	normal.	no	10.6	25.9	89	5.30	29	48
68***6	male	2005/10/17	61	NULL	/	/	NULL	NULL	NULL	NULL	NULL	NULL	no exam	no exam	no exam	no exam	no exam	no exam	no exam	no exam	no exam	no exam	no exam	no exam	no exam	no exam	no exam	no exam	NULL	NULL	hypertension(Medication). High blood sugar. hyperlipidemia oldbrain infarction. The risk of stroke in the next decade is high. Some clotting time is prolonged,unknown reason.	Must pay attention to the control of blood pressure. Must pay attention to the control of blood sugar. Must Pay attention to the control of blood fat. Please follow up at neurology clinic.Please pay special attention, even if the current cerebrovascular health tests are normal can not guarantee that will not stroke still pay attention to daily health care, any discomfort, please seek medical trea…	neck artery and spinal artery_normal.spinal artery circulation_normal.	cranial arterynormal.	Left middle cerebral artery perfusion area obsolete infarction.	no	brain circulation exam_normal.	NULL	NULL	NULL	NULL	normal.	no exam	12.1	51.8	152	7.00	28	29
17***5	female	2008/08/14	75	91	73/92	65/105	20	78	35.3	153.1	54.5	23.3	no exam	normal	normal	normal	no exam	normal	no exam	normal	normal	no	normal	normal	surgical scar	normal	normal	normal	NULL	NULL	mild hyperlipidemia mild hyperglucosemia. Carotid slight sclerosis . brain mild Arteriosclerosis. The risk of stroke in the next decade is moderate.	Avoid sweet food. Regular vascular health examination. Must pay attention to the control of blood sugar. Must Pay attention to the control of blood fat. Please take long-term rule medication. Avoid foods high in fat or cholesterol. Need to control calorie intake, regular exercise, weight control.	spinal artery circulation_normal. Right total carotid artery atherosclerosis.	cranial arterynormal.	mild brain atrophy brain mild Cerebral arteriosclerosis phenomenon.Small artery atherosclerosis phenomenon.	no exam	brain circulation exam_normal.	NULL	NULL	NULL	NULL	normal.	no	12.4	33.1	114	6.20	20	15
12***0	male	2009/09/23	52	82	78/119	76/104	16	78	36.1	165.8	63.2	23.0	no	normal	normal	normal	normal	normal	no exam	normal	normal	no	normal	normal	normal	normal	normal	normal	NULL	NULL	hyperlipidemia Abnormal cysteine. Carotid atherosclerosis phenomenon.	Must Pay attention to the control of blood fat. Please take more green vegetables and vitamin B supplement group. Please pay attention to routine health care and regular vascular health examination.	Left total carotid atherosclerosis. spinal artery circulation_normal.	cranial arterynormal.	brain exam_normal.	no exam	brain circulation exam_normal.	NULL	NULL	NULL	NULL	normal.	no	9.9	27.2	90	5.30	23	43
13***8	male	2011/07/12	59	93	87/107	74/125	18	82	35.7	165.6	77.3	28.2	no	Back sweat spots; toenails	normal	normal	no exam	normal	no exam	normal	normal	no	normal	normal	no exam	normal	normal	normal	no exam	no exam	hyperlipidemia Abnormal cysteine. Carotid atherosclerosis phenomenon. The risk of stroke in the next decade is low.	Please pay attention to routine health care and regular vascular health examination. Please control the calorie intake, regular exercise, weight control. Must Pay attention to the control of blood fat. Avoid foods high in fat or cholesterol. Please take more green vegetables and vitamin B supplement group. Please pay special attention, even if the current cerebrovascular health tests are normal c…	Right total carotid artery atherosclerosis. spinal artery circulation_normal. Right vertebral artery congenital small.	cranial arterynormal.	brain exam_no abnormalities .	no exam	brain circulation exam_normal.	NULL	NULL	NULL	NULL	normal.	no	11.5	29.8	91	5.50	27	28
99***2	male	2011/04/12	48	83	101/137	106/136	16	120	36.8	159.7	66.5	26.1	fatty liver peptic ulcer	normal	normal	normal	no exam	normal	no exam	normal	normal	no	normal	normal	no exam	normal	normal	normal	no exam	no exam	High blood sugar. hyperlipidemia Abnormal cysteine. mild Ventricular enlargement. The risk of stroke in the next decade is moderate.	Please Quit smoking . Please pay attention to routine health care and regular vascular health examination. Please control the calorie intake, regular exercise, weight control. Must pay attention to the control of blood sugar. Must Pay attention to the control of blood fat. Avoid sweet food. Avoid foods high in fat or cholesterol. Please take more green vegetables and vitamin B supplement group. P…	neck artery and spinal artery_normal. spinal artery circulation_normal.	cranial arterynormal.	mild Ventricular enlargement.	no exam	brain circulation exam_normal.	NULL	NULL	NULL	NULL	normal.	no	10.9	31.4	237	10.40	199	99
66***8	female	2011/01/07	72	94	66/129	69/132	16	76	36	159.0	66.0	26.1	hypertensionMedication in treatment Arrhythmia	normal	normal	normal	surgical scar	normal	no exam	normal	normal	no	normal	normal	no exam	normal	normal	normal	no exam	no exam	hypertensionMedication in treatment. hyperlipidemia. diabetes. Abnormal cysteine. Carotid atherosclerosis phenomenon. The risk of stroke in the next decade is high.	Please pay attention to routine health care and regular vascular health examination. Need to control calorie intake, regular exercise, weight control. Must pay attention to the control of blood pressure. Must pay attention to the control of blood sugar. Must Pay attention to the control of blood fat. Should eat light food, avoid salty foods. Avoid sweet food. Avoid foods high in fat or cholestero…	Bilateral total carotid artery mild sclerosis. spinal artery circulation_normal.	cranial arterynormal.	brain exam_normal.	no exam	brain circulation exam_normal.	NULL	NULL	NULL	NULL	normal.	no	10.3	35.6	123	5.70	13	12
10***4	male	2009/05/07	59	81	71/103	71/108	14	85	36	167.4	63.6	22.7	After tuberculosis treatment	normal	normal	normal	no exam	normal	no exam	normal	normal	Mild tenderness	normal	normal	no exam	normal	normal	normal	NULL	NULL	Inflammation index C-reactive protein is too high. The risk of stroke in the next decade is low.	Please pay attention to routine health care and regular vascular health examination. need regular exercise.	The right total carotid artery was hardened. spinal artery circulation_normal Right vertebral artery congenital slightly narrow.	cranial arterynormal.	brain exam_normal.	no exam	brain circulation exam_normal.	NULL	NULL	NULL	NULL	normal.	no	10.0	25.5	99	5.60	17	15
06***7	male	2010/10/27	31	81	74/115	74/124	14	81	36.5	161.9	61.6	23.5	no	normal	normal	normal	no exam	normal	no exam	normal	normal	no	normal	normal	no exam	Suspected sideways	Left foot surgery deformation	normal	normal	no exam	mild hyperglucosemia. Abnormal cysteine.	Please pay attention to routine health care and regular vascular health examination. Need to control calorie intake, regular exercise, weight control. Must pay attention to the control of blood sugar. Avoid sweet food. Please take more green vegetables and vitamin B supplement group. Please follow up at neurology clinic.，Left temporal spider meningeal vesicles.	neck artery and spinal artery_normal. spinal artery circulation_normal.	cranial arterynormal.	Left temporal spider meningeal vesicles.	no exam	brain circulation exam_normal.	NULL	NULL	NULL	NULL	normal.	no	12.20	31.9	114	4.90	21	23
26***8	male	2011/06/16	68	84	80/120	80/135	14	87	36.7	160.5	62.8	24.4	hypertension High cholesterol	normal	normal	normal	no exam	normal	no exam	normal	normal	no	normal	normal	no exam	normal	normal	normal	no exam	no exam	hypertension. hyperlipidemia. Abnormal cysteine. Carotid atherosclerosis phenomenon. Deep brain Cerebral arteriosclerosis phenomenon.Small artery atherosclerosis phenomenon， Left vertebral artery and Basilar artery flexion enlargement. The risk of stroke in the next decade is moderate.	Please pay attention to routine health care and regular vascular health examination. Please control the calorie intake, regular exercise, weight control. Must pay attention to the control of blood pressure. Must Pay attention to the control of blood fat. Should eat light food, avoid salty foods. Avoid sweet food. Avoid foods high in fat or cholesterol. Please take long-term rule medication.	Left total carotid artery moderate sclerosis. spinal artery circulation_normal. Right vertebral artery congenital small.	cranial arterynormal.	mild brain atrophy. Deep brain Cerebral arteriosclerosis phenomenon.Small artery atherosclerosis phenomenon.	mild sinusitis.	Left vertebral artery and basilar artery flexion expansion. Right vertebral artery congenital small.	NULL	NULL	NULL	NULL	normal.	no	10.6	29.7	96	6.00	45	78
22***9	male	2010/05/18	65	103	93/164	89/160	18	67	37.3	177.8	93.8	29.7	diabetes hypertension total High cholesterol	A, tinea pedis	normal	normal	no exam	normal	no exam	normal	normal	no	normal	normal	no exam	normal	normal	normal	no exam	no exam	hypertension. High blood sugar. Abnormal cysteine. Carotid atherosclerosis phenomenon. brain Arteriosclerosis. The risk of stroke in the next decade is high.	Please pay attention to routine health care and regular vascular health examination. Need to control calorie intake, regular exercise, weight control. Should eat light food, avoid salty foods. Avoid sweet food. Must pay attention to the control of blood pressure. Must pay attention to the control of blood sugar. Please take more green vegetables and vitamin B supplement group. Please take long-te…	Bilateral total carotid artery mild sclerosis. spinal artery circulation_normal.	cranial arterynormal.	Cerebral arteriosclerosis phenomenon.	no exam	brain circulation exam_normal.	NULL	NULL	NULL	NULL	normal.	no	12	29.2	134	7.80	27	41
70***2	male	2008/12/31	78	94	66/127	69/136	18	54	36	166.7	61.9	NULL	1.hypertension 2.suspected brain stroke	Age spots	normal	normal	no exam	normal	normal	normal	normal	no	normal	normal	surgical scar	no exam	normal	no exam	NULL	NULL	Carotid atherosclerosis phenomenon. Neurology and Neurosurgery. The risk of stroke in the next decade is moderate.	Please pay attention to routine health care and regular vascular health examination. Need to control calorie intake, regular exercise, weight control. Please take long-term rule medication. Please pay special attention, even if the current cerebrovascular health tests are normal can not guarantee that will not stroke still pay attention to daily health care, any discomfort, please seek medical tr…	Bilateral total carotid artery mild sclerosis. spinal artery circulation_normal.	cranial arterynormal.	Deep brain infarction and arteriosclerosis phenomenon.	no exam	Right middle cerebral artery aneurysm.	NULL	NULL	NULL	NULL	mild Diffuse abnormalities	no	11.6	30.0	93	5.90	23	19
99***9	female	2008/10/13	45	81	67/113	64/98	16	81	36.3	152.8	50.9	NULL	no exam	no exam	no exam	no exam	no exam	no exam	no exam	no exam	no exam	no exam	no exam	no exam	no exam	no exam	no exam	no exam	NULL	NULL	hyperlipidemia The risk of stroke in the next decade is low.	Must Pay attention to the control of blood fat. Please go to neurology clinic (follow-up). Avoid foods high in fat or cholesterol.	neck artery and spinal artery_normal.	cranial arterynormal.	brain exam_normal.	no exam	brain circulation exam_normal.	NULL	NULL	NULL	NULL	normal.	no	11.8	28.0	77	6.10	31	28
19***1	male	2011/08/12	56	85	92/132	81/122	18	66	36.4	177.7	82.2	26	hypertension	normal	normal	normal	normal	normal	no exam	normal	normal	no	normal	normal	normal	normal	normal	normal	no exam	no exam	hypertension(history). hyperlipidemia Abnormal cysteine. Carotid atherosclerosis phenomenon. Deep brain Cerebral arteriosclerosis phenomenon.Small artery atherosclerosis phenomenon. The risk of stroke in the next decade is moderate.	Please Quit smoking . Please pay attention to routine health care and regular vascular health examination. Please control the calorie intake, regular exercise, weight control. Must pay attention to the control of blood pressure. Must Pay attention to the control of blood fat. Should eat light food, avoid salty foods. Avoid foods high in fat or cholesterol. Please take long-term rule medication.	Bilateral total carotid artery mild sclerosis. spinal artery circulation_normal.	cranial arterynormal.	Deep brain Cerebral arteriosclerosis phenomenon.Small artery atherosclerosis phenomenon.	Chronic sinusitis.	no exam	NULL	NULL	NULL	NULL	normal.	no	10.1	27.7	99	5.40	29	38
00***8	male	2010/10/26	47	84	80/115	83/113	20	67	36.1	168.3	64.9	22.9	Meniere's disease	normal	normal	normal	no exam	normal	no exam	normal	normal	no	normal	normal	no exam	no exam	normal	no exam	Left anomaly (history of Meniere's disease)	no exam	hyperlipidemia Abnormal cysteine. The risk of stroke in the next decade is low.	Please pay attention to routine health care and regular vascular health examination. Need to control calorie intake, regular exercise, weight control. Must Pay attention to the control of blood fat. Avoid foods high in fat or cholesterol. Please take more green vegetables and vitamin B supplement group. Please pay special attention, even if the current cerebrovascular health tests are normal can …	neck artery and spinal artery_normal. spinal artery circulation_normal.	cranial arterynormal.	brain exam_no abnormalities .	no exam	brain circulation exam_normal.	NULL	NULL	NULL	NULL	normal.	no	11.70	28.8	101	5.00	18	17
13***6	female	2009/05/15	71	88	73/205	96/200	16	74	36	147.7	52.1	23.9	hypertension diabetes duodenal ulcerH pylori positive	normal	normal	normal	no exam	normal	no exam	normal	normal	no	normal	normal	normal	normal	normal	normal	NULL	NULL	hypertension. hyperlipidemia Carotid atherosclerosis phenomenon. suspectedRight middle cerebral artery aneurysm	Please pay attention to routine health care and regular vascular health examination. Should eat light food, avoid salty foods. Avoid foods high in fat or cholesterol. Must pay attention to the control of blood pressure. Must pay attention to the control of blood fat. Please follow up at neurology clinic.	Bilateral total and internal carotid mild to moderate sclerosis. spinal artery circulation_normal	Double cerebral artery stenosis	mild brain atrophy	Empty sphenoid sinus	Suspected right cerebral aneurysm	NULL	NULL	NULL	NULL	normal.	no	10.6	30.6	82	7.70	26	16
89***3	male	2007/09/14	53	NULL	/	/	NULL	NULL	NULL	NULL	NULL	NULL	no exam	no exam	no exam	no exam	no exam	no exam	no exam	no exam	no exam	no exam	no exam	no exam	no exam	no exam	no exam	no exam	NULL	NULL	hypertension. hyperlipidemia Carotid atherosclerosis phenomenon. Cerebral infarction and Arteriosclerosis. Abnormal cysteine. Abnormal fibrin measurement The risk of stroke in the next decade is high.	Need to control calorie intake, regular exercise, weight control. Should eat light food, avoid salty foods. Avoid foods high in fat or cholesterol. Must pay attention to the control of blood pressure. Must Pay attention to the control of blood fat. Please take long-term rule medication.	Bilateral total carotid artery moderate sclerosis. spinal artery circulation_normal.	cranial arterynormal.	Deep brain infarction and arteriosclerosis phenomenon.	Chronic sinusitis.	brain circulation exam_normal.	NULL	NULL	NULL	NULL	normal.	no	11.1	31.6	94	5.90	31	57
25***1	male	2006/10/02	47	83	82/128	83/131	16	76	35.2	166.6	59.7	NULL	no exam	no exam	no exam	no exam	no exam	no exam	no exam	no exam	no exam	no exam	no exam	no exam	no exam	no exam	no exam	no exam	NULL	NULL	hyperlipidemia Homocysteine is too high. The risk of stroke in the next decade is moderate.	Avoid foods high in fat or cholesterol. Regular vascular health examination. follow up LDL(Low-density lipoprotein) and Cysteine. Please pay special attention, even if the current cerebrovascular health tests are normal can not guarantee that will not stroke still pay attention to daily health care, any discomfort, please seek medical treatment as soon as possible.	neck artery and spinal artery_normal.spinal artery circulation_normal.	cranial arterynormal.	brain exam_normal.	no	brain circulation exam_normal.	NULL	NULL	NULL	NULL	normal.	no exam	11.5	28.4	77	5.40	22	25
25***0	male	2007/07/16	65	93	67/118	63/119	18	82	36.7	166.2	71.4	25.8	hypertension take medicine one year	normal	normal	normal	normal	normal	no exam	normal	normal	no	normal	normal	normal	normal	Right thumb thumb about 0.5X0.5cm lumps	normal	NULL	NULL	hyperlipidemia High blood sugar. The risk of stroke in the next decade is moderate.	Regular vascular health examination. Must pay attention to the control of blood sugar. Must Pay attention to the control of blood fat. Please pay special attention, even if the current cerebrovascular health tests are normal can not guarantee that will not stroke still pay attention to daily health care, any discomfort, please seek medical treatment as soon as possible.	spinal artery circulation_normal.neck artery and spinal artery_normal.	cranial arterynormal.	brain exam_normal.	no exam	brain circulation exam_normal.	NULL	NULL	NULL	NULL	normal.	NULL	11.6	25.8	134	7.50	22	28
25***8	male	2010/04/12	72	87	76/152	70/144	16	57	35.9	156.1	60.4	24.8	hypertension diabetes	normal	normal	normal	no exam	normal	no exam	normal	normal	no	normal	normal	no exam	normal	Shoulder different height	no exam	NULL	NULL	hypertension. hyperlipidemia Carotid atherosclerosis phenomenon. The risk of stroke in the next decade is high.	Please Quit smoking . Please pay attention to routine health care and regular vascular health examination. Need to control calorie intake, regular exercise, weight control. Should eat light food, avoid salty foods. Avoid foods high in fat or cholesterol. Avoid sweet food. Must pay attention to the control of blood pressure. Must Pay attention to the control of blood fat.	Bilateral total carotid artery mild sclerosis. spinal artery circulation_normal.	cranial arterynormal.	brain exam_no abnormalities	no exam	brain circulation exam_normal.	NULL	NULL	NULL	NULL	normal.	no	11.0	32.0	93	5.80	18	17
03***6	female	2009/08/04	53	93	91/135	92/121	18	89	37.2	152.2	72.6	31.3	hypertension,Medication Cardiac hypertrophy	normal	normal	normal	no exam	normal	no exam	normal	normal	no	normal	normal	no exam	normal	normal	normal	NULL	NULL	hypertension. The risk of stroke in the next decade is low.	Need to control calorie intake, regular exercise, weight control. Should eat light food, avoid salty foods. Must pay attention to the control of blood pressure. Please take long-term rule medication. Regular vascular health examination.	neck artery and spinal artery_normal.	cranial arterynormal.	brain exam_normal.	no exam	brain circulation exam_normal.	NULL	NULL	NULL	NULL	normal.	no	10.7	35.1	103	5.70	36	58
36***6	male	2007/12/10	47	91	73/102	76/113	16	81	35.5	176.8	70.3	22.5	diabetes	normal	normal	normal	no exam	normal	no exam	normal	normal	no	normal	normal	no exam	normal	normal	no exam	NULL	NULL	High blood sugar. hyperlipidemia Abnormal cysteine. The risk of stroke in the next decade is moderate.	Need regular exercise. Avoid sweet food. Must pay attention to the control of blood sugar. Must Pay attention to the control of blood fat. Please take long-term rule medication. Avoid foods high in fat or cholesterol.	neck artery and spinal artery_normal.	cranial arterynormal.	brain exam_normal.	Left maxillonasal sinus trace water.	brain circulation exam_normal.	NULL	NULL	NULL	NULL	normal.	NULL	11.2	27.4	136	7.50	18	23
55***7	female	2006/12/14	72	NULL	/	/	NULL	NULL	NULL	NULL	NULL	NULL	no exam	no exam	no exam	no exam	no exam	no exam	no exam	no exam	no exam	no exam	no exam	no exam	no exam	no exam	no exam	no exam	NULL	NULL	Carotid atherosclerosis phenomenon. Brain infarction. The risk of stroke in the next decade is high.	Please pay attention to routine health care and regular vascular health examination. Need to control calorie intake, regular exercise, weight control. Please take long-term rule medication. Please pay special attention, even if the current cerebrovascular health tests are normal can not guarantee that will not stroke still pay attention to daily health care, any discomfort, please seek medical tr…	Right internal carotid atherosclerosis. spinal artery circulation_normal.	cranial arterynormal.	Computerized tomography showed left frontal lobe lesions	no	NULL	NULL	NULL	NULL	NULL	Local left frontal lobe anomaly.	no	13.4	35.8	86	5.10	49	20
65***6	male	2011/02/24	72	85	74/187	76/176	14	76	37	152.5	60.0	25.8	hypertension diabetes	normal	normal	normal	no exam	normal	no exam	normal	normal	no	normal	normal	normal	normal	normal	normal	no exam	no exam	hypertensionMedication in treatment. diabetesMedication in treatment. Carotid atherosclerosis phenomenon. Left side of the vertebral artery stenosis. brain infarction and Cerebral arteriosclerosis phenomenon.Small artery atherosclerosis phenomenon. Blood flow signals have signs of intracranial left vertebral Artery stenosis. The risk of stroke in the next decade is high.	Please pay attention to routine health care and regular vascular health examination. Need to control calorie intake, regular exercise, weight control. Must pay attention to the control of blood pressure. Must pay attention to the control of blood sugar. Should eat light food, avoid salty foods. Avoid sweet food. Avoid foods high in fat or cholesterol. Please take long-term rule medication.	Bilateral total carotid artery moderate sclerosis. spinal artery circulation_normal. Left side of the vertebral artery stenosis.	Left side of the vertebral artery stenosis. Blood flow signals have signs of intracranial left vertebral artery stenosis.	Cerebral infarction and Cerebral arteriosclerosis phenomenon.Small artery atherosclerosis phenomenon. Right temporal lobe old lesions.	no exam	Left side of the vertebral artery stenosis.	NULL	NULL	NULL	NULL	normal.	no	12.1	36.9	178	8.80	19	20
21***0	male	2010/11/19	48	86	97/159	94/140	14	76	36.7	168.8	75.8	26.6	mild hypertension	normal	normal	normal	no exam	normal	no exam	normal	normal	no	normal	normal	no exam	normal	normal	normal	normal	no exam	hypertension. The risk of stroke in the next decade is moderate.	Please pay attention to routine health care and regular vascular health examination. Need to control calorie intake, regular exercise, weight control. Must pay attention to the control of blood pressure. Should eat light food, avoid salty foods.	neck artery and spinal artery_normal. spinal artery circulation_normal.	cranial arterynormal.	brain exam_no abnormalities .	no exam	brain circulation exam_normal.	NULL	NULL	NULL	NULL	normal.	no	10.9	33.9	88	5.00	22	32
07***8	male	2011/06/01	48	96	73/112	69/114	18	61	36	170.8	86.6	29.7	peptic ulcer GERD	normal	normal	normal	no exam	normal	no exam	normal	normal	no	normal	normal	no exam	normal	normal	normal	no exam	no exam	High blood sugar. Abnormal cysteine.	Please pay attention to routine health care and regular vascular health examination. Please control the calorie intake, regular exercise, weight control. Must pay attention to the control of blood sugar. Avoid sweet food. Please take more green vegetables and vitamin B supplement group.	neck artery and spinal artery_normal. spinal artery circulation_normal.	cranial arterynormal.	brain exam_no abnormalities .	no exam	brain circulation exam_normal.	NULL	NULL	NULL	NULL	normal.	no	11.2	29.9	114	6.20	20	38
70***0	male	2010/10/30	30	83	65/104	64/114	18	87	36.7	173.9	73.6	24.3	hyperuricemia	normal	normal	normal	no exam	normal	no exam	normal	normal	no	normal	normal	no exam	normal	normal	normal	normal	no exam	The current cerebrovascular examination are normal. The risk of stroke in the next decade is low.	Please Quit smoking . Please pay attention to routine health care and regular vascular health examination. Need to control calorie intake, regular exercise, weight control.	neck artery and spinal artery_normal. spinal artery circulation_normal.	cranial arterynormal.	brain exam_no abnormalities .	no exam	brain circulation exam_normal.	NULL	NULL	NULL	NULL	normal.	no	12.20	35.0	78	5.20	29	23
50***6	male	2009/11/26	63	81	66/105	63/117	16	77	36	166.9	67.2	24.1	diabetes	Foot, tinea pedis	normal	no exam	normal	no exam	normal	normal	normal	no	normal	normal	no exam	normal	normal	no exam	NULL	NULL	High blood sugar. hyperlipidemia Abnormal cysteine. Carotid atherosclerosis phenomenon. Cerebral infarction and Arteriosclerosis. The risk of stroke in the next decade is moderate.	Please Quit smoking . Please pay attention to routine health care and regular vascular health examination. Need to control calorie intake, regular exercise, weight control. Must pay attention to the control of blood sugar. Must Pay attention to the control of blood fat. Please take more green vegetables and vitamin B supplement group. Please pay special attention, even if the current cerebrovascu…	Bilateral total carotid artery mild sclerosis. spinal artery circulation_normal.	cranial arterynormal.	Deep brain infarction and arteriosclerosis phenomenon.	no exam	brain circulation exam_normal.	NULL	NULL	NULL	NULL	normal.	no	10.5	28.8	162	6.50	24	48
21***1	male	2010/08/02	38	113	89/129	86/117	12	74	36.2	172.5	108.3	36.4	no	Left cervical skin attached to the abdomen multiple lipoma	normal	normal	no exam	normal	no exam	normal	normal	no	normal	normal	no exam	normal	normal	no exam	no exam	no exam	Hyperlipidemia(Medication). Carotid atherosclerosis phenomenon. The risk of stroke in the next decade is low.	Please pay attention to routine health care and regular vascular health examination. Need to control calorie intake, regular exercise, weight control. Avoid foods high in fat or cholesterol. Must Pay attention to the control of blood fat. Please take long-term rule medication.	Bilateral total carotid artery mild sclerosis.	cranial arterynormal.	brain exam_normal.	Chronic sinusitis.	brain circulation exam_normal.	NULL	NULL	NULL	NULL	normal.	no	11.50	26.9	92	5.40	15	25
56***3	male	2010/10/21	46	85	69/114	79/110	18	77	36.5	167.2	62.2	22.2	Hemorrhoids	Back and right knee medial subcutaneous lipoma	normal	normal	no exam	normal	no exam	normal	normal	no	normal	normal	normal	normal	normal	normal	no exam	no exam	Abnormal cysteine. Carotid atherosclerosis phenomenon. The risk of stroke in the next decade is low.	Please pay attention to routine health care and regular vascular health examination. Need to control calorie intake, regular exercise, weight control. Please take more green vegetables and vitamin B supplement group. Please pay special attention, even if the current cerebrovascular health tests are normal can not guarantee that will not stroke still pay attention to daily health care, any discomf…	Bilateral total carotid artery mild sclerosis. spinal artery circulation_normal.	cranial arterynormal.	brain exam_no abnormalities .	no exam	brain circulation exam_normal.	NULL	NULL	NULL	NULL	normal.	no	11.35	32.8	101	4.80	32	62
09***6	male	2007/12/29	55	95.5	67/111	62/103	18	70	36.1	163.7	76.8	28.7	diabetes hypertension High cholesterol	normal	normal	normal	no exam	normal	no exam	normal	normal	no	normal	normal	no exam	no exam	normal	no exam	NULL	NULL	hyperlipidemia Carotid atherosclerosis phenomenon. Arteriosclerosis. The risk of stroke in the next decade is moderate.	Please pay attention to routine health care and regular vascular health examination. Need to control calorie intake, regular exercise, weight control. Must Pay attention to the control of blood fat. Please pay special attention, even if the current cerebrovascular health tests are normal can not guarantee that will not stroke still pay attention to daily health care, any discomfort, please seek m…	Bilateral total internal and external carotid artery moderate hardening. Spinal arterial circulation _ slightly less than the right vertebral artery congenital small.	cranial arterynormal.	Cerebral arteriosclerosis phenomenon.Small artery atherosclerosis phenomenon.	no	brain circulation exam_normal.	NULL	NULL	NULL	NULL	normal.	no	12.2	35.4	108	6.40	29	24
44***0	male	2010/04/29	40	85	78/109	69/110	18	86	36.3	173.2	74.8	24.9	no	Seborrheic dermatitis	normal	normal	no exam	normal	no exam	normal	normal	no	normal	normal	no exam	normal	normal	no exam	normal	NULL	hyperlipidemia Abnormal cysteine. The risk of stroke in the next decade is low.	Please pay attention to routine health care and regular vascular health examination. Need to control calorie intake, regular exercise, weight control. Must Pay attention to the control of blood fat. Please take more green vegetables and vitamin B supplement group. Please pay special attention, even if the current cerebrovascular health tests are normal can not guarantee that will not stroke still…	neck artery and spinal artery_normal. spinal artery circulation_normal.	cranial arterynormal.	brain exam_no abnormalities	no exam	brain circulation exam_normal.	NULL	NULL	NULL	NULL	normal.	no	10.6	24.9	94	5.20	19	20
99***5	male	2010/11/20	33	NULL	71/116	59/111	17	58	36.5	159.7	54.5	21.4	no exam	normal	normal	normal	no exam	normal	no exam	normal	normal	Upper abdomen	normal	normal	no exam	normal	normal	normal	normal	no exam	The current cerebrovascular examination are normal. Abnormal cysteine.	Please pay attention to routine health care and regular vascular health examination. Need to control calorie intake, regular exercise, weight control. Please take more green vegetables and vitamin B supplement group.	neck artery and spinal artery_normal. spinal artery circulation_normal.	cranial arterynormal.	brain exam_normal.	no exam	brain circulation exam_normal.	NULL	NULL	NULL	NULL	normal.	no	10.5	30.6	85	5.40	19	17
75***7	male	2007/06/13	69	85	71/158	66/154	16	72	36.9	168.4	58.2	20.5	gaut30 years hypertension medication 5 years insomnia taking 5 years sleeping pills	normal	normal	normal	The right ear can not hear, it is recommended otolaryngology clinic	normal	no exam	normal	normal	no	normal	normal	normal	normal	Gaut stone feet, it is recommended Metabolomics clinic tracking	normal	NULL	NULL	Carotid atherosclerosis phenomenon. Cerebral infarction and Arteriosclerosis.	Please pay attention to routine health care and regular vascular health examination. Avoid foods high in fat or cholesterol. Must Pay attention to the control of blood fat. Please follow up at neurology clinic. and treatment.	Bilateral total carotid artery mild sclerosis. spinal artery circulation_normal.	cranial arterynormal.	Deep brain infarction and arteriosclerosis phenomenon.	NULL	brain circulation exam_normal.	NULL	NULL	NULL	NULL	normal.	no	10.9	26.5	93	5.50	26	34
72***1	male	2010/10/20	72	89	68/123	59/120	16	69	35.9	167.8	64.8	23.0	Colorectal polyps	normal	normal	normal	no exam	normal	no exam	normal	normal	no	normal	normal	no exam	normal	normal	normal	no exam	no exam	hyperlipidemia Abnormal cysteine. Carotid atherosclerosis phenomenon.	Please Quit smoking . Please pay attention to routine health care and regular vascular health examination. Need to control calorie intake, regular exercise, weight control. Must Pay attention to the control of blood fat. Avoid foods high in fat or cholesterol. Please take more green vegetables and vitamin B supplement group.	Bilateral total carotid artery mild sclerosis. spinal artery circulation_normal.	cranial arterynormal.	mild brain atrophy	no exam	brain circulation exam_normal.	NULL	NULL	NULL	NULL	normal.	no	11.85	30.7	82	5.40	21	15
88***8	male	2007/08/27	43	70	64/111	68/99	19	83	36.2	170.1	52.3	18.1	rheumatoid arthritis	normal	normal	normal	no exam	normal	no exam	normal	normal	no	normal	normal	no exam	normal	normal	no exam	NULL	NULL	Stress insomnia. Cysteine ​​slightly higher. The risk of stroke in the next decade is low.	Regular vascular health examination. Please go to Neurology Clinic. Please pay special attention, even if the current cerebrovascular health tests are normal can not guarantee that will not stroke still pay attention to daily health care, any discomfort, please seek medical treatment as soon as possible.	spinal artery circulation_normal.Right total carotid artery atherosclerosis.	cranial arterynormal.	brain exam_normal.	no exam	brain circulation exam_normal.	NULL	NULL	NULL	NULL	normal.	NULL	12.6	33.9	82	5.80	15	9
93***5	male	2009/06/24	44	89	106/175	96/152	NULL	73	37.2	159.7	64.8	25.4	hypertension mild hyperglucosemia	Abdominal mole	normal	normal	no exam	normal	no exam	normal	normal	no	normal	normal	no exam	no exam	normal	no exam	NULL	NULL	hypertriglycemia	Please pay attention to routine health care and regular vascular health examination. Must Pay attention to the control of blood fat.	neck artery and spinal artery_normal. Right vertebral artery congenital small.	cranial arterynormal.	brain exam_no abnormalities	There are well-defined and inhomogeneous lesions in the posterior petrous bone of the inner ear canal.	Right side of the vertebral artery congenital stenosis.	NULL	NULL	NULL	NULL	normal.	no	10.2	26.0	106	5.00	37	23
82***0	male	2009/03/24	50	78	68/108	62/105	18	56	36.0	172.1	63.3	21.4	no exam	normal	normal	normal	no exam	normal	no exam	normal	normal	no	normal	normal	no exam	normal	normal	normal	NULL	NULL	Hyperlipidemia(control). Abnormal liver function. Muscle enzymes high. The risk of stroke in the next decade is low.	Avoid foods high in fat or cholesterol. Must Pay attention to the control of blood fat. Please take long-term rule medication. Please follow up at neurology clinic. (Muscle enzymes high).	neck artery and spinal artery_normal.	cranial arterynormal.	brain exam_normal.	no exam	brain circulation exam_normal.	NULL	NULL	NULL	NULL	normal.	no	11.0	30.2	93	5.80	47	55
71***0	female	2007/05/30	36	83.5	71/109	69/114	14	90	36.7	164.8	62.5	NULL	no exam	no exam	no exam	no exam	no exam	no exam	no exam	no exam	no exam	no exam	no exam	no exam	no exam	no exam	no exam	no exam	NULL	NULL	The risk of stroke in the next decade is low. Left and right neck lymph node hyperplasia	Please pay attention to routine health care and regular vascular health examination. Please pay special attention, even if the current cerebrovascular health tests are normal can not guarantee that will not stroke still pay attention to daily health care, any discomfort, please seek medical treatment as soon as possible.	neck artery and spinal artery_normal. spinal artery circulation_normal. Right vertebral artery congenital small.	cranial arterynormal.	brain exam_no abnormalities	NULL	brain circulation exam_normal.	NULL	NULL	NULL	NULL	normal.	Left occipital subcutaneous nodules on the right lymph nodes and salivary gland nodules	11.3	30.8	93	4.90	15	18
81***8	male	2010/12/16	56	84	94/185	86/187	17	68	36	163.9	62.2	23.2	hypertension diabetes	normal	normal	normal	no exam	normal	no exam	normal	normal	no	normal	normal	no exam	normal	Limbs no force	no exam	NULL	NULL	hypertensionMedication in treatment. diabetesMedication in treatment. hyperlipidemia Abnormal cysteine. Carotid moderate hardening phenomenon，Cerebrovascular stenosis. Deep brain Many places infarction and Cerebral arteriosclerosis phenomenon.Small artery atherosclerosis phenomenon. The risk of stroke in the next decade is high.	Please Quit smoking . Please pay attention to routine health care and regular vascular health examination. Need to control calorie intake, regular exercise, weight control. Must pay attention to the control of blood pressure. Must pay attention to the control of blood sugar. Must Pay attention to the control of blood fat. Should eat light food, avoid salty foods. Avoid sweet food. Avoid foods hig…	Bilateral total carotid artery moderate sclerosis化. Left spinal artery circulation_normal. Right spinal artery circulation_mild insufficiency. Right vertebral Artery stenosis.	Right front, middle cerebral artery stenosis. Many blood flow signals have signs of stenosis of the cranial artery.	Cerebral arteriosclerosis at multiple deep infarcts and Cerebral arteriosclerosis phenomenon.	no exam	Bilateral middle cerebral artery stenosis. Right anterior cerebral artery stenosis.	NULL	NULL	NULL	NULL	normal.	no	10.0	40.8	147	6.40	21	17
73***1	male	2009/01/17	53	105	87/132	88/117	14	87	35.6	165.4	81.6	NULL	no exam	no exam	no exam	no exam	no exam	no exam	no exam	no exam	no exam	no exam	no exam	no exam	no exam	no exam	no exam	no exam	NULL	NULL	hyperlipidemia The risk of stroke in the next decade is low.	Please pay attention to routine health care and regular vascular health examination. Need to control calorie intake, regular exercise, weight control. Avoid foods high in fat or cholesterol. Please pay special attention, even if the current cerebrovascular health tests are normal can not guarantee that will not stroke still pay attention to daily health care, any discomfort, please seek medical t…	neck artery and spinal artery_normal. spinal artery circulation_normal.	cranial arterynormal.	brain exam_no abnormalities	no exam	brain circulation exam_normal.	NULL	NULL	NULL	NULL	normal.	no	9.6	29.5	104	6.00	28	53
59***9	male	2010/07/27	31	86	83/125	80/122	16	79	36.2	175.0	73.5	24.0	no	normal	normal	normal	no exam	normal	no exam	normal	normal	no	normal	normal	no exam	normal	normal	normal	normal	no exam	Abnormal liver function. hyperlipidemia Abnormal cysteine. The risk of stroke in the next decade is moderate.	Please Quit smoking . Need to control calorie intake, regular exercise, weight control. Avoid foods high in fat or cholesterol. Must Pay attention to the control of blood fat. Please take more green vegetables and vitamin B supplement group.	neck artery and spinal artery_normal.	cranial arterynormal.	brain exam_normal.	Right maxillonasal sinus mucus cyst.	brain circulation exam_normal.	NULL	NULL	NULL	NULL	normal.	no	11.25	36.9	84	5.40	26	54
21***0	male	2011/08/15	48	82	79/123	90/120	16	74	36.6	174.9	62.5	20.4	no	normal	normal	normal	no exam	normal	no exam	normal	normal	no	normal	normal	no exam	normal	Left frozen shoulder	no exam	normal	no exam	Abnormal cysteine. The risk of stroke in the next decade is low.	Please Quit smoking . Please pay attention to routine health care and regular vascular health examination. Please regular exercise Please take more green vegetables and vitamin B supplement group. Please pay special attention, even if the current cerebrovascular health tests are normal can not guarantee that will not stroke still pay attention to daily health care, any discomfort, please seek med…	Carotid artery normal. spinal artery circulation_normal. Right vertebral artery congenital small.	cranial arterynormal.	brain exam_normal.	no exam	brain circulation exam_normal.	NULL	NULL	NULL	NULL	normal.	no	10.3	30.0	86	5.60	18	19
91***9	male	2009/10/16	52	92	72/127	71/135	18	66	35.9	173.3	81.9	27.3	Cervical disc herniation high uric acid total high gas gastroesophageal reflux peptic ulcer hemorrhoids	normal	normal	normal	no exam	normal	no exam	normal	normal	no	normal	normal	normal	normal	normal	normal	NULL	NULL	hyperlipidemia Carotid atherosclerosis phenomenon. The risk of stroke in the next decade is low.	Please pay attention to routine health care and regular vascular health examination. Avoid foods high in fat or cholesterol. Avoid sweet food. Must Pay attention to the control of blood fat.	Right total carotid artery atherosclerosis. spinal artery circulation_normal.	cranial arterynormal.	brain exam_no abnormalities	no exam	brain circulation exam_normal.	NULL	NULL	NULL	NULL	normal.	no	11.0	26.6	91	5.70	28	41
89***0	male	2007/12/21	49	85	88/150	92/134	17	56	36.3	173.0	68.0	22.7	hypertension,Medication	normal	normal	normal	no exam	normal	no exam	normal	normal	no	normal	normal	no exam	normal	normal	normal	NULL	NULL	Homocysteine is mild high. Blood mild hyperuricemia. The risk of stroke in the next decade is moderate.	Regular vascular health examination. Please pay special attention, even if the current cerebrovascular health tests are normal can not guarantee that will not stroke still pay attention to daily health care, any discomfort, please seek medical treatment as soon as possible. Please Quit smoking .	neck artery and spinal artery_normal. spinal artery circulation_normal.	cranial arterynormal.	brain exam_normal.	no	brain circulation exam_normal.	NULL	NULL	NULL	NULL	normal.	no	11.8	30.9	77	5.50	16	15
89***4	male	2009/09/22	49	89	92/115	84/101	16	86	36.5	169.2	69.1	24.1	diabetes	normal	normal	normal	no exam	normal	no exam	normal	normal	no	normal	normal	no exam	no exam	normal	no exam	NULL	NULL	hyperlipidemia Abnormal cysteine. The risk of stroke in the next decade is low.	Please pay attention to routine health care and regular vascular health examination. Need to control calorie intake, regular exercise, weight control. Must Pay attention to the control of blood fat. Please take more green vegetables and vitamin B supplement group. Please pay special attention, even if the current cerebrovascular health tests are normal can not guarantee that will not stroke still…	neck artery and spinal artery_normal. spinal artery circulation_normal.	cranial arterynormal.	brain exam_no abnormalities	Chronic sinusitis.	brain circulation exam_normal.	NULL	NULL	NULL	NULL	normal.	no	10.3	33.7	109	5.80	17	18
96***4	male	2009/07/29	68	101	96/166	99/152	16	70	36.7	166.8	83.8	30.1	mild hypertension	normal	normal	normal	no exam	normal	no exam	normal	normal	no	normal	normal	no exam	no exam	Left forefinger refers to the machine	no exam	NULL	NULL	hypertension. hyperlipidemia Carotid atherosclerosis phenomenon. brain Arteriosclerosis. The risk of stroke in the next decade is moderate.	Please pay attention to routine health care and regular vascular health examination. Need to control calorie intake, regular exercise, weight control. Must pay attention to the control of blood pressure. Must Pay attention to the control of blood fat. Please pay special attention, even if the current cerebrovascular health tests are normal can not guarantee that will not stroke still pay attentio…	Bilateral total carotid artery mild sclerosis. spinal artery circulation_normal.	cranial arterynormal.	Cerebral arteriosclerosis phenomenon.	no exam	brain circulation exam_normal.	NULL	NULL	NULL	NULL	normal.	no	10.3	28.3	103	5.60	20	17
19***5	male	2010/10/21	54	80	75/106	68/101	18	71	35.7	173.2	59.1	19.7	nose allergy	normal	normal	normal	no exam	normal	no exam	normal	normal	no	normal	normal	no exam	normal	normal	no exam	NULL	NULL	The current cerebrovascular examination are normal. Abnormal cysteine. The risk of stroke in the next decade is low.	Please pay attention to routine health care and regular vascular health examination. Need to control calorie intake, regular exercise, weight control. Please take more green vegetables and vitamin B supplement group. Please pay special attention, even if the current cerebrovascular health tests are normal can not guarantee that will not stroke still pay attention to daily health care, any discomf…	neck artery and spinal artery_normal. spinal artery circulation_normal.	cranial arterynormal.	brain exam_no abnormalities .	no exam	brain circulation exam_normal.	NULL	NULL	NULL	NULL	normal.	no	12.15	35.3	88	5.50	18	18
40***2	male	2009/04/09	55	103	76/119	73/126	16	59	35.6	165.7	84.1	30.6	hypertension Arrhythmia	Sweat spots	normal	normal	no exam	normal	no exam	normal	normal	no	normal	normal	no exam	normal	normal	no exam	NULL	NULL	The current cerebrovascular examination are normal. The risk of stroke in the next decade is moderate.	Please Quit smoking . Please pay attention to routine health care and regular vascular health examination.	neck artery and spinal artery_normal. spinal artery circulation_normal.	cranial arterynormal.	brain exam_no abnormalities	no exam	brain circulation exam_normal.	NULL	NULL	NULL	NULL	normal.	no	10.5	23.5	100	5.50	22	27
18***9	male	2011/08/10	47	79	73/118	70/119	14	59	35.6	170.6	73.2	25.2	Tooth decay contact dermatitis	normal	normal	normal	no exam	normal	no exam	normal	normal	no	normal	normal	normal	normal	normal	normal	normal	no exam	hyperlipidemia mild hyperuricemia. Abnormal cysteine. Carotid atherosclerosis phenomenon. There are well-defined and inhomogeneous lesions in the posterior petrous bone of the inner ear canal.	Please pay attention to routine health care and regular vascular health examination. Please control the calorie intake, regular exercise, weight control. Must Pay attention to the control of blood fat. Avoid foods high in fat or cholesterol. Please take more green vegetables and vitamin B supplement group.	Left total carotid atherosclerosis. spinal artery circulation_normal.	cranial arterynormal.	brain exam_no abnormalities .	There are well-defined and inhomogeneous lesions in the posterior petrous bone of the inner ear canal.	brain circulation exam_normal.	NULL	NULL	NULL	NULL	normal.	no	10.3	28.2	90	5.70	26	39
74***1	male	2010/11/11	51	85	92/139	89/139	15	82	36.8	163.9	62.7	23.3	duodenal ulcer peptic ulcer	normal	normal	normal	no exam	normal	no exam	normal	normal	no	normal	normal	Bloating	normal	normal	no exam	NULL	NULL	hyperlipidemia Abnormal cysteine. The risk of stroke in the next decade is low.	Please pay attention to routine health care and regular vascular health examination. Need to control calorie intake, regular exercise, weight control. Please take more green vegetables and vitamin B supplement group. Must Pay attention to the control of blood fat. Avoid foods high in fat or cholesterol.	Carotid artery normal. spinal artery circulation_normal. Right vertebral artery congenital small.	cranial arterynormal.	brain exam_normal.	Chronic sinusitis.	brain circulation exam_normal. Right vertebral artery congenital small.	NULL	NULL	NULL	NULL	normal.	no	10.7	36.2	83	5.50	17	15
88***1	male	2009/05/14	59	87	78/129	73/125	16	64	35.9	163.8	69.8	26.0	no exam	no exam	no exam	no exam	no exam	no exam	no exam	no exam	no exam	no exam	no exam	no exam	no exam	no exam	no exam	no exam	NULL	NULL	Homocysteine is too high. hyperlipidemia Carotid mild sclerosis phenomenon. The risk of stroke in the next decade is low.	Please pay attention to routine health care and regular vascular health examination. Need to control calorie intake, regular exercise, weight control. Avoid foods high in fat or cholesterol. Must Pay attention to the control of blood fat. Please take long-term rule medication. Take in more green vegetables. Please follow up at neurology clinic.	Bilateral total carotid artery mild sclerosis. spinal artery circulation_normal.	cranial arterynormal.	brain exam_normal.	mild sinusitis.	brain circulation exam_normal.	NULL	NULL	NULL	NULL	normal.	no	9.8	28.8	103	5.50	28	30
44***7	male	2010/06/05	59	108	70/136	71/133	18	65	36.2	161.1	96.9	37.3	hypertension hyperlipidemia Chronic bronchitis	normal	normal	normal	no exam	normal	no exam	normal	normal	no	normal	normal	no exam	normal	normal	normal	no exam	no exam	hypertension(Control). mild hyperglucosemia. hyperlipidemia(Control). Homocysteine is mild high. Carotid artery and arteriosclerosis. The risk of stroke in the next decade is high.	Please pay attention to routine health care and regular vascular health examination. Need to control calorie intake, regular exercise, weight control. Should eat light food, avoid salty foods. Avoid foods high in fat or cholesterol. Avoid sweet food. Must pay attention to the control of blood pressure. Must pay attention to the control of blood sugar. Must Pay attention to the control of blood fa…	Bilateral total carotid artery mild sclerosis. spinal artery circulation_normal.	cranial arterynormal.	Deep brain Cerebral arteriosclerosis phenomenon.Small artery atherosclerosis phenomenon. Left brain oldinfarction.	no exam	Basilar artery curvature combined with pontine compression. Left vertebral arteriosclerosis.	NULL	NULL	NULL	NULL	normal.	no	11.35	26.8	120	6.50	40	37
09***4	female	2011/06/15	77	88	78/175	77/175	12	62	35.4	144.1	49	23.6	hypertension	normal	normal	normal	no exam	normal	no exam	normal	normal	no	normal	normal	no exam	no exam	Right foot red swelling and pain, suspected gaut	no exam	NULL	NULL	hyperlipidemia hypertension. Hyperuricemia. Abnormal cysteine. Double internal neck Artery stenosis. Carotid atherosclerosis phenomenon.	Please pay attention to routine health care and regular vascular health examination. Please regular exercise Must pay attention to the control of blood pressure. Must Pay attention to the control of blood fat. Should eat light food, avoid salty foods. Avoid sweet food. Avoid foods high in fat or cholesterol. Please take more green vegetables and vitamin B supplement group.	Bilateral total carotid artery mild sclerosis. spinal artery circulation_normal.	cranial arterynormal.	brain exam_no abnormalities .	no exam	Double internal carotid artery stenosis.	NULL	NULL	NULL	NULL	normal.	no	11.0	32.1	96	6.00	16	10
26***4	male	2008/04/09	55	NULL	/	/	NULL	NULL	NULL	NULL	NULL	NULL	no exam	no exam	no exam	no exam	no exam	no exam	no exam	no exam	no exam	no exam	no exam	no exam	no exam	no exam	no exam	no exam	NULL	NULL	Leukocyte is too high Carotid atherosclerosis phenomenon. Chronic sinusitis chronic Otitis media	Please pay attention to routine health care and regular vascular health examination.	Right total carotid artery atherosclerosis. spinal artery circulation_normal.	cranial arterynormal.	brain exam_no abnormalities	Chronic sinusitis. There are well-defined and inhomogeneous lesions in the posterior petrous bone of the inner ear canal.	brain circulation exam_normal.	NULL	NULL	NULL	NULL	normal.	no	13.6	27.8	101	5.60	12	8
16***4	male	2007/12/25	59	96	71/130	64/123	16	66	35.8	165.1	78.4	NULL	no exam	no exam	no exam	no exam	no exam	no exam	no exam	no exam	no exam	no exam	no exam	no exam	no exam	no exam	no exam	no exam	NULL	NULL	hyperlipidemia High blood sugar. Arteriosclerosis. The risk of stroke in the next decade is moderate.	Must pay attention to the control of blood sugar. Please take long-term rule medication. Must Pay attention to the control of blood fat. Please pay attention to routine health care and regular vascular health examination. Need to control calorie intake, regular exercise, weight control. Please pay special attention, even if the current cerebrovascular health tests are normal can not guarantee tha…	spinal artery circulation_normal.neck artery and spinal artery_normal.	cranial arterynormal.	Cerebral arteriosclerosis phenomenon.Small artery atherosclerosis phenomenon.	no exam	brain circulation exam_normal.	NULL	NULL	NULL	NULL	normal.	NULL	10.7	34.4	83	7.60	27	24
81***3	male	2007/01/04	42	NULL	98/175	95/159	18	91	36.9	171.7	66.1	22.4	no	normal	normal	normal	normal	normal	no exam	normal	normal	no	normal	normal	normal	normal	normal	normal	NULL	NULL	Currently cerebrovascular imaging are normal. hypertension. Homocysteine is too high. The risk of stroke in the next decade is moderate.	Please pay attention to routine health care and regular vascular health examination. Take in more green vegetables食物 Must pay attention to the control of blood pressure. Please take long-term rule medication.	neck artery and spinal artery_normal. spinal artery circulation_normal.	cranial arterynormal.	brain exam_normal.	no	brain circulation exam_normal.	NULL	NULL	NULL	NULL	normal.	no	11.8	31.3	83	5.10	19	21
25***5	male	2009/12/28	46	83	77/113	80/110	16	59	36.7	167.4	62.6	22.3	no	Abdomen skin drape	normal	normal	Left neck surgical scar	normal	normal	normal	normal	no	normal	normal	surgical scar	normal	normal	no exam	NULL	NULL	hyperlipidemia Abnormal cysteine. hyperuricemia. The risk of stroke in the next decade is low.	Need regular exercise. Must Pay attention to the control of blood fat. Please take more green vegetables and vitamin B supplement group.	neck artery and spinal artery_normal.	cranial arterynormal.	brain exam_normal.	no exam	brain circulation exam_normal.	NULL	NULL	NULL	NULL	normal.	no	10.8	29.1	89	5.70	32	54
12***6	male	2011/07/04	45	88	90/145	91/131	16	77	36.8	180.4	85.8	26.4	hypertension	normal	normal	normal	no exam	normal	no exam	normal	normal	no	normal	normal	no exam	normal	normal	normal	no exam	no exam	hypertension. hyperlipidemia The risk of stroke in the next decade is moderate.	Please Quit smoking . Please pay attention to routine health care and regular vascular health examination. Please control the calorie intake, regular exercise, weight control. Must pay attention to the control of blood pressure. Must Pay attention to the control of blood fat. Should eat light food, avoid salty foods. Avoid sweet food. Avoid foods high in fat or cholesterol. Please take long-term …	neck artery and spinal artery_normal. spinal artery circulation_normal.	cranial arterynormal.	brain exam_no abnormalities .	no exam	brain circulation exam_normal.	NULL	NULL	NULL	NULL	normal.	no	10.2	31.9	106	5.30	25	27
97***1	male	2008/10/06	73	104	62/121	63/113	17	73	36.4	179.9	83.6	25.8	no exam	tinea pedis,Abdominal skin wounds	normal	normal	no exam	normal	no exam	Heart murmur	normal	no	normal	normal	no exam	normal	normal	no exam	NULL	NULL	hyperlipidemia Carotid atherosclerosis phenomenon. The risk of stroke in the next decade is moderate.	Regular vascular health examination. Must Pay attention to the control of blood fat. Please pay special attention, even if the current cerebrovascular health tests are normal can not guarantee that will not stroke still pay attention to daily health care, any discomfort, please seek medical treatment as soon as possible.	spinal artery circulation_normal. Left total carotid atherosclerosis.	cranial arterynormal.	brain exam_normal.	no exam	brain circulation exam_normal.	NULL	NULL	NULL	NULL	normal.	no	13.3	27.9	90	5.60	78	33
21***4	male	2010/09/09	43	98	71/107	64/100	19	69	36.2	174.9	90.2	29.5	hypertension Hyperuricemia	normal	normal	normal	no exam	normal	no exam	normal	normal	no	normal	normal	no exam	normal	normal	no exam	normal	NULL	hypertension(Control). mild hyperglucosemia. mild hyperlipidemia Abnormal cysteine. The risk of stroke in the next decade is low.	Please pay attention to routine health care and regular vascular health examination. Need to control calorie intake, regular exercise, weight control. Must pay attention to the control of blood pressure. Must pay attention to the control of blood sugar. Must Pay attention to the control of blood fat. Should eat light food, avoid salty foods. Avoid sweet food. Please take more green vegetables and…	neck artery and spinal artery_normal. spinal artery circulation_normal.	cranial arterynormal.	brain exam_normal.	Chronic sinusitis.	brain circulation exam_normal.	NULL	NULL	NULL	NULL	normal.	no	10.95	26.2	86	6.40	27	51
79***2	male	2009/04/23	76	NULL	/	/	NULL	NULL	NULL	NULL	NULL	NULL	no exam	no exam	no exam	no exam	no exam	no exam	no exam	no exam	no exam	no exam	no exam	no exam	no exam	no exam	no exam	no exam	NULL	NULL	Carotid atherosclerosis phenomenon. Cerebral infarction and Arteriosclerosis. The risk of stroke in the next decade is high.	Please Quit smoking . Please pay attention to routine health care and regular vascular health examination. Please take long-term rule medication. Please go to neurology clinic (follow-up, treatment).	Bilateral total carotid artery moderate sclerosis. spinal artery circulation_normal.	cranial arterynormal.	Deep brain infarction and arteriosclerosis phenomenon.	no exam	brain circulation exam_normal.	NULL	NULL	NULL	NULL	normal.	no	10.7	28.7	90	5.60	30	34
58***9	male	2007/10/05	47	75	91/130	86/140	14	73	36.1	158.3	57.0	22.7	no	tinea pedis	normal	normal	normal	normal	no exam	normal	normal	no	normal	normal	normal	normal	normal	normal	NULL	NULL	hypertension. hyperlipidemia Carotid atherosclerosis phenomenon. hyperuricemia. Abnormal cysteine. The risk of stroke in the next decade is moderate.	Need regular exercise. Should eat light food, avoid salty foods. Avoid foods high in fat or cholesterol. Must pay attention to the control of blood pressure. Must Pay attention to the control of blood fat.	Left total carotid atherosclerosis.	cranial arterynormal.	brain exam_normal.	Chronic sinusitis.	brain circulation exam_normal.	NULL	NULL	NULL	NULL	normal.	no	11.1	24.0	89	5.70	41	48
78***1	male	2011/06/07	60	90	84/127	89/124	16	69	36	169.8	75.2	26.1	Hypertension high heart coronary artery disease	Right lower leg eczema; hemangioma	normal	normal	no exam	normal	no exam	normal	normal	no	normal	normal	no exam	normal	normal	normal	no exam	no exam	diabetesMedication in treatment. hypertensionMedication in treatment. hyperlipidemia Abnormal cysteine. Carotid atherosclerosis phenomenon. Right outer neck Artery stenosis. Cerebral arteriosclerosis phenomenon. The risk of stroke in the next decade is moderate.	Please Quit smoking . Please pay attention to routine health care and regular vascular health examination. Please control the calorie intake, regular exercise, weight control. Must pay attention to the control of blood pressure. Must pay attention to the control of blood sugar. Must Pay attention to the control of blood fat. Should eat light food, avoid salty foods. Avoid sweet food. Avoid foods …	Right total carotid artery moderate sclerosis. Left total carotid atherosclerosis. Right external carotid artery stenosis.	cranial arterynormal.	Cerebral arteriosclerosis phenomenon.	no exam	brain circulation exam_normal.	NULL	NULL	NULL	NULL	normal.	no	10.5	32.6	164	7.10	23	23
62***2	male	2010/09/11	38	84	80/113	88/123	16	101	37	179.8	76.6	23.7	Hepatitis B. hyperuricemia hyperlipidemia	normal	normal	normal	no exam	normal	no exam	normal	normal	no	normal	normal	no exam	normal	normal	normal	normal	no exam	hyperlipidemia Abnormal cysteine. Carotid atherosclerosis phenomenon. The risk of stroke in the next decade is low.	Please pay attention to routine health care and regular vascular health examination. Need to control calorie intake, regular exercise, weight control. Must Pay attention to the control of blood fat. Avoid foods high in fat or cholesterol. Please take more green vegetables and vitamin B supplement group. Please pay special attention, even if the current cerebrovascular health tests are normal can …	Right total carotid artery atherosclerosis. spinal artery circulation_normal. Right vertebral artery congenital small.	cranial arterynormal.	brain exam_normal.	no exam	brain circulation exam_normal.	NULL	NULL	NULL	NULL	normal.	no	12.60	31.6	87	5.80	26	42
89***6	male	2008/08/15	75	89.5	70/117	62/107	12	60	36.1	164.2	57.8	NULL	no exam	no exam	no exam	no exam	no exam	no exam	no exam	no exam	no exam	no exam	no exam	no exam	no exam	no exam	no exam	no exam	NULL	NULL	Carotid atherosclerosis phenomenon. Left frontal lobe, old disease. The risk of stroke in the next decade is moderate.	Regular health examination. Please go to neurology clinic (follow-up).	Left total carotid atherosclerosis.	cranial arterynormal.	Left frontal lobe, old signs.	Sinus mucosal thickening.	brain circulation exam_normal.	NULL	NULL	NULL	NULL	normal.	no	11.7	32.0	96	4.70	25	20
82***8	male	2010/12/21	30	69	66/102	63/102	16	67	36.1	189.8	64.5	17.9	no	normal	normal	normal	no exam	normal	no exam	normal	normal	no	normal	normal	no exam	normal	normal	normal	normal	no exam	The current cerebrovascular examination are normal. Abnormal cysteine. The risk of stroke in the next decade is low.	Please pay attention to routine health care and regular vascular health examination. Need regular exercise. Please take more green vegetables and vitamin B supplement group. Please pay special attention, even if the current cerebrovascular health tests are normal can not guarantee that will not stroke still pay attention to daily health care, any discomfort, please seek medical treatment as soon …	neck artery and spinal artery_normal. spinal artery circulation_normal.	cranial arterynormal.	brain exam_no abnormalities .	no exam	brain circulation exam_normal.	NULL	NULL	NULL	NULL	normal.	no	11.4	33.4	80	5.30	21	19
62***1	male	2007/03/26	38	93	81/115	71/114	14	66	36.6	185.5	86.5	25.1	nose allergy	normal	normal	normal	normal	normal	no exam	normal	normal	no	normal	normal	normal	normal	normal	normal	NULL	NULL	hyperlipidemia The risk of stroke in the next decade is low. Leukocyte lymphocytes more liver function slightly higher	Must Pay attention to the control of blood fat. Regular vascular health examination. Please pay special attention, even if the current cerebrovascular health tests are normal can not guarantee that will not stroke still pay attention to daily health care, any discomfort, please seek medical treatment as soon as possible. Consultation Liver specialist	neck artery and spinal artery_normal. spinal artery circulation_normal.	cranial arterynormal.	brain exam_normal.	NULL	brain circulation exam_normal.	NULL	NULL	NULL	NULL	normal.	no	11.2	30.8	88	5.70	36	62
11***5	male	2010/11/29	36	76	73/107	74/117	16	77	36.2	162.8	59.3	22.4	Hepatitis B. Colonic diverticulitis, perforation	normal	normal	normal	no exam	normal	no exam	normal	normal	no	normal	normal	surgical scar	normal	normal	normal	normal	no exam	The current cerebrovascular examination are normal. Abnormal cysteine. The risk of stroke in the next decade is low.	Please pay attention to routine health care and regular vascular health examination. Need regular exercise. Please take more green vegetables and vitamin B supplement group. Please pay special attention, even if the current cerebrovascular health tests are normal can not guarantee that will not stroke still pay attention to daily health care, any discomfort, please seek medical treatment as soon …	Carotid artery normal. spinal artery circulation_normal. Right vertebral artery congenital small.	cranial arterynormal.	brain exam_normal.	no exam	brain circulation exam_normal.	NULL	NULL	NULL	NULL	normal.	no	10.5	36.9	88	5.70	35	47
72***6	male	2008/05/15	81	NULL	79/160	83/147	14	73	36.1	168.2	69.9	24.7	no exam	tinea pedis	normal	normal	no exam	surgical scar	normal	normal	normal	no	normal	normal	surgical scar	normal	normal	normal	NULL	NULL	hypertension. hyperlipidemia Carotid atherosclerosis phenomenon. brain Arteriosclerosis. The risk of stroke in the next decade is high.	Please pay attention to routine health care and regular vascular health examination. Should eat light food, avoid salty foods. Avoid foods high in fat or cholesterol. Must pay attention to the control of blood pressure. Must Pay attention to the control of blood fat. Please take long-term rule medication.	Bilateral total carotid artery moderate sclerosis. spinal artery circulation_normal.	cranial arterynormal.	mild brain atrophy Deep brain Cerebral arteriosclerosis phenomenon.Small artery atherosclerosis phenomenon.	NULL	brain circulation exam_normal.	NULL	NULL	NULL	NULL	normal.	no	13.1	29.6	87	5.30	76	78
79***9	male	2010/08/04	61	94	85/135	83/129	16	61	35.8	183.2	92.1	27.4	peptic ulcer fatty liver BPH	normal	normal	normal	no exam	normal	no exam	normal	normal	no	normal	normal	no exam	no exam	normal	no exam	normal	no exam	hyperlipidemia Abnormal cysteine. Glycosylated hemoglobin is high. Carotid atherosclerosis phenomenon. Cerebral arteriosclerosis phenomenon. The risk of stroke in the next decade is moderate.	Please pay attention to routine health care and regular vascular health examination. Need to control calorie intake, regular exercise, weight control. Should eat light food, avoid salty foods. Avoid foods high in fat or cholesterol. Must Pay attention to the control of blood fat. Must pay attention to the control of blood sugar. Avoid sweet food. Please take more green vegetables and vitamin B su…	Bilateral total carotid artery mild sclerosis. spinal artery circulation_mild insufficiency.	cranial arterynormal.	Cerebral arteriosclerosis phenomenon.	no exam	brain circulation exam_normal.	NULL	NULL	NULL	NULL	normal.	no	11.30	25.8	94	6.20	27	36
67***0	male	2007/04/30	41	98	92/133	88/131	16	62	5.6	171.3	95.5	32.5	Slightly higher blood pressure: taking blood sugar slightly higher B. hepatitis B inflammation	normal	normal	normal	normal	normal	no exam	normal	normal	no	normal	normal	normal	normal	normal	normal	NULL	NULL	hypertension. High blood sugar. hyperlipidemia brain oldinfarction. The risk of stroke in the next decade is high.	Need to control calorie intake, regular exercise, weight control. Must pay attention to the control of blood pressure. Must pay attention to the control of blood sugar. Must Pay attention to the control of blood fat. Please go to neurology clinic (follow-up, treatment).	neck artery and spinal artery_normal. spinal artery circulation_normal.	cranial arterynormal.	Right in the cerebral artery perfusion area of ​​the old infarction	no	brain circulation exam_normal.	NULL	NULL	NULL	NULL	normal.	no	11.3	32.6	142	6.90	29	45
07***3	male	2010/11/03	32	86	74/144	79/142	14	106	37.4	181.7	76.7	23.2	Mild hypertension, Colorectal polyps Intraocular pressure slightly higher Right neck lymph node enlargement Back pain	normal	Right neck lymph nodes	normal	no exam	normal	no exam	normal	normal	no	normal	normal	no exam	normal	normal	normal	normal	no exam	mild hyperuricemia. Chronic sinusitis. Abnormal cysteine.	Please pay attention to routine health care and regular vascular health examination. Need to control calorie intake, regular exercise, weight control. Please take more green vegetables and vitamin B supplement group.	neck artery and spinal artery_normal. spinal artery circulation_normal.	cranial arterynormal.	brain exam_normal.	Chronic sinusitis.	brain circulation exam_normal.	NULL	NULL	NULL	NULL	normal.	no	12.4	36.4	91	4.90	27	40
16***2	male	2009/11/17	52	84	68/105	60/102	18	78	36.8	165.7	70.4	25.6	hypertension,Medication	normal	normal	normal	no exam	normal	no exam	normal	normal	no	normal	normal	no exam	no exam	normal	no exam	NULL	NULL	hypertension(control). Abnormal cysteine. Carotid atherosclerosis phenomenon. brain Arteriosclerosis. The risk of stroke in the next decade is low.	Need to control calorie intake, regular exercise, weight control. Should eat light food, avoid salty foods. Must pay attention to the control of blood pressure. Please take more green vegetables and vitamin B supplement group. Please take long-term rule medication. Regular vascular health examination.	Right total carotid artery atherosclerosis. spinal artery circulation_normal.	cranial arterynormal.	Cerebral arteriosclerosis phenomenon.	Chronic sinusitis.	brain circulation exam_normal.	NULL	NULL	NULL	NULL	normal.	no	10.5	29.8	95	5.70	21	19
93***0	male	2007/10/05	47	80	98/149	84/156	19	79	36.6	164.8	65.3	24.0	hypertension	tinea pedis	normal	normal	no exam	normal	no exam	normal	normal	no	normal	normal	no exam	normal	normal	normal	NULL	NULL	Blood Pressure [Controlled]. hyperlipidemia brain Arteriosclerosis. The risk of stroke in the next decade is low.	Need to control calorie intake, regular exercise, weight control. Should eat light food, avoid salty foods. Avoid foods high in fat or cholesterol. Must pay attention to the control of blood pressure. Must Pay attention to the control of blood fat. Please take long-term rule medication. Regular vascular health examination.	neck artery and spinal artery_normal.	cranial arterynormal.	Cerebral arteriosclerosis phenomenon.	no	brain circulation exam_normal.	NULL	NULL	NULL	NULL	normal.	no	12.9	27.5	89	5.80	45	58
63***1	male	2010/09/18	37	89	78/119	82/116	16	76	36.8	167.3	70.0	25.0	no	normal	normal	normal	no exam	normal	no exam	normal	normal	no	normal	normal	no exam	normal	normal	normal	normal	no exam	hyperlipidemia Abnormal cysteine. The risk of stroke in the next decade is low.	Please pay attention to routine health care and regular vascular health examination. Need to control calorie intake, regular exercise, weight control. Must Pay attention to the control of blood fat. Avoid foods high in fat or cholesterol. Please take more green vegetables and vitamin B supplement group. Please pay special attention, even if the current cerebrovascular health tests are normal can …	neck artery and spinal artery_normal. spinal artery circulation_normal.	cranial arterynormal.	brain exam_normal.	no exam	brain circulation exam_normal.	NULL	NULL	NULL	NULL	normal.	no	11.35	29.6	87	5.10	18	26
75***5	male	2010/11/19	33	87	77/124	66/129	14	64	35.9	170.1	78.7	27.2	Gastroesophageal reflux	normal	normal	normal	no exam	normal	no exam	normal	normal	no	normal	normal	no exam	normal	normal	normal	normal	no exam	The left vertebral artery congenital small. Spinal artery circulation_ slightly less than. The risk of stroke in the next decade is low.	Please pay attention to routine health care and regular vascular health examination. Need to control calorie intake, regular exercise, weight control.	Carotid artery normal. spinal artery circulation_mild insufficiency. The left vertebral artery congenital narrow.	cranial arterynormal.	brain exam_no abnormalities .	no exam	brain circulation exam_normal.	NULL	NULL	NULL	NULL	normal.	no	10.5	33.0	81	5.00	25	42
63***6	male	2008/11/12	48	87	90/165	92/145	15	86	36.1	169.3	67.0	23.4	mild hypertension gaut	normal	normal	normal	normal	normal	no exam	normal	normal	no	normal	normal	normal	normal	normal	normal	NULL	NULL	hyperlipidemia Carotid mild sclerosis phenomenon.	Must Pay attention to the control of blood fat. Avoid foods high in fat or cholesterol. Please pay attention to routine health care and regular vascular health examination.	Bilateral total carotid artery mild sclerosis.	cranial arterynormal.	brain exam_normal.	no exam	brain circulation exam_normal.	NULL	NULL	NULL	NULL	normal.	no	10.4	32.2	102	5.60	31	29
09***5	male	2010/03/26	58	78	86/152	99/153	16	66	36.8	168.6	60.2	21.2	Conjunctivitis	normal	normal	normal	no exam	normal	no exam	normal	normal	no	normal	normal	surgical scar	normal	normal	normal	NULL	no exam	Abnormal cysteine. Poor sleep and tension headache. Carriage of atherosclerosis phenomenon. The risk of stroke in the next decade is moderate.	Must pay attention to the control of blood pressure. Please take more green vegetables and vitamin B supplement group. Please pay attention to routine health care and regular vascular health examination. Need to control calorie intake, regular exercise, weight control. Please pay special attention, even if the current cerebrovascular health tests are normal can not guarantee that will not stroke …	Bilateral total carotid artery mild sclerosis. spinal artery circulation_mild insufficiency.	cranial arterynormal.	brain exam_normal.	no exam	brain circulation exam_normal.	NULL	NULL	NULL	NULL	normal.	no	10.7	31.0	87	5.60	21	17
15***7	male	2009/10/29	53	88	81/121	81/122	18	74	36.2	173.9	76.1	25.2	gaut High cholesterol duodenal ulcer	normal	normal	normal	no exam	normal	no exam	normal	normal	no	normal	normal	no exam	normal	normal	normal	NULL	NULL	hyperlipidemia Abnormal cysteine. Carotid mild sclerosis phenomenon. The risk of stroke in the next decade is low.	Please pay attention to routine health care and regular vascular health examination. Need to control calorie intake, regular exercise, weight control. Avoid foods high in fat or cholesterol. Must Pay attention to the control of blood fat. Please take more green vegetables and vitamin B supplement group.	Bilateral total carotid artery mild sclerosis. spinal artery circulation_normal.	cranial arterynormal.	brain exam_normal.	Right maxillonasal sinus mucus cyst.	brain circulation exam_normal.	NULL	NULL	NULL	NULL	normal.	no	10.1	25.8	88	5.60	17	16
10***6	male	2010/09/20	43	88	78/104	77/105	18	90	35.5	173.5	74.8	24.8	diabetes	normal	normal	normal	no exam	normal	no exam	normal	normal	no	normal	normal	no exam	normal	normal	no exam	normal	NULL	High blood sugar. hyperlipidemia The risk of stroke in the next decade is moderate.	Please pay attention to routine health care and regular vascular health examination. Need to control calorie intake, regular exercise, weight control. Avoid foods high in fat or cholesterol. Avoid sweet food. Must pay attention to the control of blood sugar. Must Pay attention to the control of blood fat.	neck artery and spinal artery_normal. spinal artery circulation_mild insufficiency.	cranial arterynormal.	brain exam_no abnormalities .	no exam	brain circulation exam_normal.	NULL	NULL	NULL	NULL	normal.	no	10.50	28.4	182	7.70	40	88
74***1	male	2010/11/25	39	79	71/106	61/111	16	86	35.7	181.8	75.3	22.8	Lumbar fracture	normal	normal	normal	no exam	normal	no exam	normal	normal	no	normal	normal	no exam	normal	normal	normal	normal	no exam	The current cerebrovascular examination are normal. mild hyperlipidemia Abnormal cysteine. The risk of stroke in the next decade is low.	Please pay attention to routine health care and regular vascular health examination. Need to control calorie intake, regular exercise, weight control. Must Pay attention to the control of blood fat. Avoid foods high in fat or cholesterol. Please take more green vegetables and vitamin B supplement group. Please pay special attention, even if the current cerebrovascular health tests are normal can …	neck artery and spinal artery_normal. spinal artery circulation_normal.	cranial arterynormal.	brain exam_normal.	no exam	brain circulation exam_normal.	NULL	NULL	NULL	NULL	normal.	no	9.6	35.0	78	5.40	21	23
90***6	male	2009/05/16	54	94	82/135	83/123	18	72	35.6	172.1	76.5	25.8	hypertension	normal	normal	normal	no exam	normal	no exam	normal	normal	no	normal	normal	no exam	normal	normal	normal	NULL	NULL	hypertension(Medication). Kidney function is not good brain old blood The risk of stroke in the next decade is high.	Please Quit smoking . Must pay attention to the control of blood pressure. Please take long-term rule medication. Regular vascular health examination.	neck artery and spinal artery_normal. spinal artery circulation_normal.	Bilateral middle cerebral artery stenosis.	Right middle cerebral artery perfusion area old bleeding	no exam	Bilateral middle cerebral artery stenosis	NULL	NULL	NULL	NULL	Right parietal lobe anomalies	no	11.4	26.8	94	5.30	25	17
63***2	male	2010/09/02	38	78	69/114	68/107	16	75	36.5	171.6	65.9	22.4	no	normal	Right neck suspected benign lymph nodes	normal	no exam	normal	no exam	normal	normal	no	normal	normal	no exam	normal	normal	no exam	normal	no exam	The current cerebrovascular examination are normal. hyperlipidemia Abnormal cysteine. The risk of stroke in the next decade is low.	Please Quit smoking . Please pay attention to routine health care and regular vascular health examination. Need to control calorie intake, regular exercise, weight control. Avoid foods high in fat or cholesterol. Must Pay attention to the control of blood fat. Please take more green vegetables and vitamin B supplement group. Please take long-term rule medication.	neck artery and spinal artery_normal. spinal artery circulation_normal.	cranial arterynormal.	brain exam_normal.	bilateral maxillonasal sinus mucus cysts.	brain circulation exam_normal.	NULL	NULL	NULL	NULL	normal.	no	10.95	29.8	102	5.50	19	34
83***5	male	2010/07/31	33	81	71/112	65/99	18	74	36	166.8	64.9	23.3	Gastroesophageal reflux	normal	normal	normal	no exam	normal	no exam	normal	normal	no	normal	normal	no exam	normal	normal	normal	normal	no exam	hyperlipidemia The risk of stroke in the next decade is low.	Please pay attention to routine health care and regular vascular health examination. Need regular exercise. Avoid foods high in fat or cholesterol. Avoid sweet food.Must Pay attention to the control of blood fat.	Carotid artery normal. spinal artery circulation_normal. Right vertebral artery congenital small.	cranial arterynormal.	brain exam_no abnormalities .	no exam	brain circulation exam_normal.	NULL	NULL	NULL	NULL	normal.	no	11.90	27.2	85	5.50	8	6
82***9	female	2008/07/31	76	NULL	/	/	NULL	NULL	NULL	NULL	NULL	NULL	no exam	no exam	no exam	no exam	no exam	no exam	no exam	no exam	no exam	no exam	no exam	no exam	no exam	no exam	no exam	no exam	NULL	NULL	hypertension. High blood sugar. hyperlipidemia Homocysteine is too high. Carotid moderate sclerosis. brain arteriosclerosis andwhite matter degeneration. The risk of stroke in the next decade is high.	Need to control calorie intake, regular exercise, weight control. Should eat light food, avoid salty foods. Avoid foods high in fat or cholesterol. Avoid sweetened food. Must pay attention to the control of blood pressure. Must pay attention to the control of blood sugar. Must pay attention to the control of blood fat. Please take long-term rule medication. More intake of green vegetables and vit…	Bilateral total carotid artery moderate sclerosis. spinal artery circulation_normal.	Bilateral intracranial carotid artery stenosis	mild brain atrophy Deep brain Cerebral arteriosclerosis phenomenon.Small artery atherosclerosis phenomenon.	NULL	Double internal carotid atherosclerosis	NULL	NULL	NULL	NULL	normal.	no	10.7	28.9	204	6.50	25	12
15***9	female	2006/03/01	73	86	61/146	61/155	20	90	36.3	152.4	63.5	NULL	no exam	no exam	no exam	no exam	no exam	no exam	no exam	no exam	no exam	no exam	no exam	no exam	no exam	no exam	no exam	no exam	NULL	NULL	Renal insufficiency Carotid atherosclerosis phenomenon.	Please pay attention to routine health care and regular vascular health examination. Should eat light food, avoid salty foods.	Right internal carotid atherosclerosis. spinal artery circulation_normal.	cranial arterynormal.	brain exam_no abnormalities	no	brain circulation exam_normal.	NULL	NULL	NULL	NULL	normal	no	11.2	34.3	113	5.80	13	17
78***9	male	2010/11/15	49	96	113/159	110/154	14	84	36.3	169.3	81.4	28.4	no	normal	normal	normal	no exam	normal	no exam	normal	normal	no	normal	normal	no exam	normal	normal	normal	normal	no exam	hypertension. hyperlipidemia Abnormal cysteine. Carotid atherosclerosis phenomenon. The risk of stroke in the next decade is moderate.	Please pay attention to routine health care and regular vascular health examination. Need to control calorie intake, regular exercise, weight control. Must pay attention to the control of blood pressure. Must Pay attention to the control of blood fat. Avoid foods high in fat or cholesterol. Should eat light food, avoid salty foods. Please take more green vegetables and vitamin B supplement group.…	Left total carotid atherosclerosis. spinal artery circulation_normal.	cranial arterynormal.	brain exam_normal.	no exam	brain circulation exam_normal.	NULL	NULL	NULL	NULL	no exam	no	10.7	32.2	96	6.00	20	27
50***4	male	2011/07/26	60	89	86/133	93/143	16	58	35.8	166.5	76.6	27.6	hypertension	tinea pedis	normal	normal	no exam	normal	no exam	normal	normal	no	normal	normal	no exam	normal	Slight compulsion edema	normal	normal	no exam	hypertension(history). hyperlipidemia Abnormal cysteine. Deep brain infarction and arteriosclerosis phenomenon. The risk of stroke in the next decade is high.	Please pay attention to routine health care and regular vascular health examination. Please control the calorie intake, regular exercise, weight control. Must pay attention to the control of blood pressure. Must Pay attention to the control of blood fat. Should eat light food, avoid salty foods. Avoid foods high in fat or cholesterol. Please take long-term rule medication. Please take more green …	neck artery and spinal artery_normal. spinal artery circulation_normal.	cranial arterynormal.	Deep brain infarction and arteriosclerosis phenomenon.	no exam	brain circulation exam_normal.	NULL	NULL	NULL	NULL	normal.	no	10.4	26.8	104	5.80	29	44
16***6	male	2008/02/11	39	89	70/100	69/100	18	69	35.7	172.4	67.6	NULL	no exam	no exam	no exam	no exam	no exam	no exam	no exam	no exam	no exam	no exam	no exam	no exam	no exam	no exam	no exam	no exam	NULL	NULL	LDL is too high.	Need regular exercise. Please pay attention to routine health care and regular vascular health examination.	neck artery and spinal artery_normal.	cranial arterynormal.	brain exam_normal.	Chronic sinusitis.	brain circulation exam_normal.	NULL	NULL	NULL	NULL	normal.	NULL	11.6	33.1	93	5.60	18	19
89***3	male	2009/05/07	48	86	88/137	89/144	16	53	36.1	164.3	63.0	23.3	hypertension	normal	normal	normal	no exam	normal	no exam	normal	normal	no	normal	normal	no exam	normal	Right index finger amputation	normal	NULL	NULL	The current cerebrovascular examination are normal. mild hypertension. The risk of stroke in the next decade is moderate.	Please Quit smoking . Please pay attention to routine health care and regular vascular health examination. Need to control calorie intake, regular exercise, weight control. Should eat light food, avoid salty foods. Must pay attention to the control of blood pressure.	neck artery and spinal artery_normal.	cranial arterynormal.	brain exam_normal.	Sinus mucosal thickening.	brain circulation exam_normal.	NULL	NULL	NULL	NULL	normal.	no exam	10.4	29.8	95	5.50	38	38
60***0	male	2009/09/11	75	90	48/110	49/102	16	46	36.2	161.6	70.3	26.9	hypertension benign BPH peptic ulcer Hepatitis B. H pylori positive	normal	normal	normal	no exam	normal	no exam	normal	normal	no	normal	normal	normal	normal	normal	normal	NULL	NULL	Carotid atherosclerosis phenomenon. The risk of stroke in the next decade is moderate.	Please pay attention to routine health care and regular vascular health examination.	Bilateral total carotid artery mild sclerosis. spinal artery circulation_normal.	cranial arterynormal.	brain exam_no abnormalities	no exam	brain circulation exam_normal.	NULL	NULL	NULL	NULL	normal.	no	11.7	29	110	5.90	34	38
83***6	male	2007/08/20	59	78	59/102	63/114	16	79	37	164.4	55.2	20.4	no	Right face polyps	normal	normal	no exam	normal	no exam	normal	normal	no	normal	normal	no exam	normal	normal	no exam	NULL	NULL	Homocysteine is too high. The risk of stroke in the next decade is low.	Regular vascular health examination. Please pay special attention, even if the current cerebrovascular health tests are normal can not guarantee that will not stroke still pay attention to daily health care, any discomfort, please seek medical treatment as soon as possible.	spinal artery circulation_normal.neck artery and spinal artery_normal.	cranial arterynormal.	brain exam_normal.	no exam	brain circulation exam_normal.	NULL	NULL	NULL	NULL	normal.	NULL	12.2	24.9	80	5.50	21	18
16***6	male	2009/12/21	74	84	67/149	68/154	20	95	35.9	163.5	59.2	22.1	stroke hypertension	Face seborrheic dermatitis	normal	Goiter	normal	normal	no exam	Slight Heart murmur	normal	no	normal	normal	no exam	normal	Right limb no force	no exam	NULL	NULL	hypertension. Abnormal liver function. mild hyperuricemia. Abnormal cysteine. Highly sensitive C-reactive protein. Carotid atherosclerosis phenomenon. brain infarction. The risk of stroke in the next decade is moderate.	Need regular exercise. Should eat light food, avoid salty foods. Avoid foods high in fat or cholesterol. Must pay attention to the control of blood pressure. Must Pay attention to the control of blood fat. Please take long-term rule medication. Please take more green vegetables and vitamin B supplement group.	Bilateral total carotid artery moderate sclerosis. spinal artery circulation_normal. Right vertebral artery congenital small.	Bilateral middle cerebral artery stenosis	Pontine deep infarction.	no exam	Bilateral middle cerebral artery stenosis.	NULL	NULL	NULL	NULL	normal.	no	11.4	32.9	91	5.70	41	93
09***5	male	2008/01/18	56	NULL	/	/	NULL	NULL	NULL	NULL	NULL	NULL	no exam	no exam	no exam	no exam	no exam	no exam	no exam	no exam	no exam	no exam	no exam	no exam	no exam	no exam	no exam	no exam	NULL	NULL	Homocysteine is mild high. The risk of stroke in the next decade is low.	Long-term rule medication (vitamin B group). Regular vascular health examination. Please pay special attention, even if the current cerebrovascular health tests are normal can not guarantee that will not stroke still pay attention to daily health care, any discomfort, please seek medical treatment as soon as possible.	neck artery and spinal artery_normal. spinal artery circulation_normal.	cranial arterynormal.	brain exam_normal.	no	brain circulation exam_normal.	NULL	NULL	NULL	NULL	normal.	no	10.9	30.3	91	5.80	24	18
62***3	male	2009/11/20	52	85	70/117	69/116	18	72	36.6	164.8	62.8	23.1	hypertension peptic ulcer	normal	normal	normal	no exam	normal	no exam	normal	normal	no	normal	normal	no exam	normal	normal	normal	NULL	NULL	hyperlipidemia Carotid atherosclerosis phenomenon. suspectedLeft frontal vein venous malformation. The risk of stroke in the next decade is low.	Please pay attention to routine health care and regular vascular health examination. Avoid foods high in fat or cholesterol. Avoid sweet food.	Bilateral total carotid artery mild sclerosis. spinal artery circulation_normal.	cranial arterynormal.	Suspected left frontal vein vein deformity	no exam	brain circulation exam_normal.	NULL	NULL	NULL	NULL	normal.	no	10.5	30.2	85	5.20	27	45
76***7	male	2008/07/16	73	93	51/129	50/148	17	49	35.8	166.3	71.2	25.7	no exam	normal	normal	normal	no exam	normal	no exam	Slow heartbeat	normal	no	normal	normal	surgical scar	no exam	Left hip surgery history	no exam	NULL	NULL	hypertension. High blood sugar. hyperlipidemia Cervical arteriosclerosis phenomenon Left internal carotid artery 75-95% stenosis. Cerebral infarction and Arteriosclerosis.	Please pay attention to routine health care and regular vascular health examination. Need regular exercise. Should eat light food, avoid salty foods. Avoid sweet food. Must pay attention to the control of blood pressure. Must pay attention to the control of blood sugar. Must Pay attention to the control of blood fat. Please take long-term rule medication.	Bilateral total carotid artery moderate sclerosis. spinal artery circulation_normal.	cranial arterynormal.	Deep brain infarction and arteriosclerosis phenomenon.	Chronic sinusitis.	brain circulation exam_normal.	NULL	NULL	NULL	NULL	normal.	no	12.8	25.4	149	7.20	20	12
03***5	male	2007/12/04	36	86	76/116	69/106	18	70	36.6	167.9	71.6	25.4	no	normal	normal	normal	no exam	normal	no exam	normal	normal	no	normal	normal	no exam	no exam	normal	no exam	NULL	NULL	Right vertebral artery congenital small. The risk of stroke in the next decade is low.	Please Quit smoking . Need to control calorie intake, regular exercise, weight control.	neck artery and spinal artery_normal.	cranial arterynormal.	brain exam_normal.	Sinus mucosal thickening.	brain circulation exam_normal.	NULL	NULL	NULL	NULL	normal.	NULL	12.7	36.1	82	5.20	33	51
53***7	male	2011/09/26	38	106	95/158	90/146	16	78	37.2	176.6	108.0	34.6	hypertension	normal	normal	normal	no exam	normal	no exam	normal	normal	Left abdomen	normal	normal	no exam	normal	normal	no exam	no exam	no exam	hypertension(history). hyperlipidemia Carotid atherosclerosis phenomenon. The risk of stroke in the next decade is moderate.	Please Quit smoking . Please pay attention to routine health care and regular vascular health examination. Please control the calorie intake, regular exercise, weight control. Must pay attention to the control of blood pressure. Must Pay attention to the control of blood fat. Should eat light food, avoid salty foods. Avoid sweet food. Avoid foods high in fat or cholesterol.	Bilateral total carotid artery moderate sclerosis. spinal artery circulation_normal.	cranial arterynormal.	brain exam_no abnormalities .	no exam	brain circulation exam_normal.	NULL	NULL	NULL	NULL	normal.	no	10.0	33.8	108	6.00	76	235
72***0	male	2010/02/27	57	96	76/126	79/125	16	82	36.6	180.7	94.9	29.1	1.hypertension and Triglycerides high Medication in treatment 2.gaut,hyperuricemiaCoronary artery disease	normal	normal	normal	no exam	normal	no exam	normal	normal	no	normal	normal	no exam	normal	normal	normal	NULL	NULL	hyperlipidemia Abnormal cysteine. Carotid atherosclerosis phenomenon. The risk of stroke in the next decade is moderate.	Please Quit smoking . Please pay attention to routine health care and regular vascular health examination. Need to control calorie intake, regular exercise, weight control. Must Pay attention to the control of blood fat. Please take more green vegetables and vitamin B supplement group. Please pay special attention, even if the current cerebrovascular health tests are normal can not guarantee that…	Bilateral total carotid artery mild sclerosis. spinal artery circulation_normal.	cranial arterynormal.	brain exam_no abnormalities	no exam	brain circulation exam_normal.	NULL	NULL	NULL	NULL	normal.	no	10.8	26.5	94	5.50	21	22
62***7	male	2008/11/04	73	105	77/135	71/126	NULL	66	36.1	166.5	78.7	28.4	no exam	tinea pedis	normal	normal	no exam	normal	no exam	normal	normal	no	normal	normal	no exam	normal	normal	normal	NULL	NULL	hyperlipidemia Carotid atherosclerosis phenomenon. Cerebral infarction and Arteriosclerosis. The risk of stroke in the next decade is high.	Must Pay attention to the control of blood fat. Please pay attention to routine health care and regular vascular health examination. Need to control calorie intake, regular exercise, weight control. Please pay special attention, even if the current cerebrovascular health tests are normal can not guarantee that will not stroke still pay attention to daily health care, any discomfort, please seek m…	spinal artery circulation_normal. Bilateral total carotid artery mild sclerosis.	cranial arterynormal.	Deep brain infarction and arteriosclerosis phenomenon.	no exam	Rear circulation mild stenosis.	NULL	NULL	NULL	NULL	normal.	no	12.4	48.5	96	6.00	23	14
03***2	male	2011/05/11	60	90	76/120	85/115	14	72	36.6	170.2	62.4	21.5	hypertension peptic ulcer Hyperuricemia	normal	normal	normal	no exam	normal	no exam	normal	normal	no	normal	normal	no exam	normal	normal	normal	NULL	NULL	hypertension(history). hyperlipidemia Abnormal cysteine. Glycosylated hemoglobin is high. Carotid atherosclerosis phenomenon. Left basal nucleus old bleeding.	Please Quit smoking . Please pay attention to routine health care and regular vascular health examination. Need regular exercise. Must Pay attention to the control of blood fat. Must pay attention to the control of blood pressure. Must pay attention to the control of blood sugar. Please take more green vegetables and vitamin B supplement group. Should eat light food, avoid salty foods. Avoid swee…	Bilateral total carotid artery mild sclerosis. spinal artery circulation_normal.	cranial arterynormal.	Left basal nucleus old bleeding.	no exam	brain circulation exam_normal.	NULL	NULL	NULL	NULL	normal.	no	10.2	30.0	100	6.70	18	18
91***8	male	2007/10/08	24	112	72/120	66/112	16	69	36.8	177.2	115.8	36.9	Skin allergies	normal	normal	normal	no exam	normal	normal	normal	normal	no	normal	normal	normal	normal	normal	normal	NULL	NULL	hyperlipidemia Overweight. Homocysteine is mild high. The risk of stroke in the next decade is low.	Regular vascular health examination. Must Pay attention to the control of blood fat. Need to control calorie intake, regular exercise, weight control.Homocysteine is mild high. Please pay special attention, even if the current cerebrovascular health tests are normal can not guarantee that will not stroke still pay attention to daily health care, any discomfort, please seek medical treatment as so…	neck artery and spinal artery_normal.spinal artery circulation_mild insufficiency.	cranial arterynormal.	brain exam_normal.	no exam	brain circulation exam_normal.	NULL	NULL	NULL	NULL	normal.	NULL	11.5	34.7	80	5.40	20	30
[truncated: 13,179 more rows]
[truncated: 15 more columns]

## Sheet: 工作表2
Chart number	sex	exam date	Age at exam	waist	BP (left)	BP (right)	respiration	pulse	body temperature	height	body weight	BMI	History	Skin	Lymph node	Thyroid	neck	chest	breast	heart	lung	pressure pain	liver	spleen	abdomen	spine	extremities	pulse peripheral	Tuning fork test	Other science	Cerebrovascular diagnosis	Cerebrovascular advice	Neck vascular ultrasound	Color crosses skull ultrasound	MRI brain	MRI nose	MRI cerebrovascular	EEG Alpha Hz	EEG Alpha uV	EEG Beta Hz	EEG Beta uV	EEG	Cerebral circulation	Prothrombin Time	APTT	Glucose fasting	HbA1C	GOT	GPT
[truncated: 15 more columns]

[truncated: 1 more sheets: 工作表1]
